# Supplementary material for: Chlorido{5,5′-dimethyl-2,2′-[1,2-phenyl­enebis(nitrilo­methyl­idyne)]diphenolato-κ4 O,N,N′,O′}manganese(III)
Source: Acta Crystallogr Sect E Struct Rep Online. 2008 Mar 29;64(Pt 4):m570–1. doi: 10.1107/S1600536808007459 (PMC2960927; doi:10.1107/S1600536808007459)
Supplement: Supplementary file 1 [file e-64-0m570-sup1.cif]

##############################################################################
###                                                                        ###
###        Electronic paper (Acta Crystallographica Section E)             ###
###                                                                        ###
##############################################################################
#                                                                            #
# This CIF contains the data in a paper accepted for publication in Acta     #
# Crystallographica Section E. It conforms to the requirements of Notes      #
# for Authors for Section E, and has been peer reviewed under the auspices   #
# of the IUCr Commission on Journals.                                        #
#                                                                            #
# Full details of the Crystallographic Information File format               #
# are given in the paper "The Crystallographic Information File (CIF):       #
# a New Standard Archive File for Crystallography" by S. R. Hall, F. H.      #
# Allen and I. D. Brown [Acta Cryst. (1991), A47, 655-685].                  #
#                                                                            #
# The current version of the core CIF dictionary is obtainable from          #
# ftp://ftp.iucr.org/pub/cif_core.dic. The current version number is 2.4.    #
#                                                                            #
# Software is freely available for graphical display of the structure(s) in  #
# this CIF.  For information consult the CIF home page http://www.iucr.org/  #
# cif/home.html                                                              #
#                                                                            #
# This file may be used for bona fide research purposes within the           #
# scientific community so long as proper attribution is given to the journal # 
# article from which it was obtained.                                        #
#                                                                            #
##############################################################################
                                             
data_global
_audit_creation_method     'form.cif (version 2.0)'
_journal_data_validation_number     ?
_journal_date_recd_electronic     2008-03-15
_journal_date_accepted     2008-03-18
_journal_name_full     'Acta Crystallographica, Section E'
_journal_year     2008
_journal_volume     64
_journal_issue      4
_journal_page_first     m570
_journal_page_last     m571
_journal_paper_category     QM
_journal_coeditor_code     SJ2474
_publ_contact_author_name     'Prof. Fun Hoong Kun'
_publ_contact_author_address
;
      X-ray Crystallography Unit
      School of Physics
      Universiti Sains Malaysia
      11800 USM, Penang
      MALAYSIA
;
_publ_contact_author_email     hkfun@usm.my
_publ_contact_author_fax     '6 04 6579150'
_publ_contact_author_phone     '6 04 6577888  Ext. 3690'
_publ_section_title
;\
Chlorido{5,5'-dimethyl-2,2'-[1,2-phenylenebis(nitrilomethylidyne)]diphenolato-\
\k^4^<i>O</i>,<i>N</i>,<i>N</i>',<i>O</i>'}manganese(III)
;
loop_
    _publ_author_name
    _publ_author_footnote
    _publ_author_address
    'Naser Eltaher Eltayeb'
;
      On study leave from International University of Africa, Sudan.
      E-mail: nasertaha90@hotmail.com.
;
;     School of Chemical Science
      Universiti Sains Malaysia
      11800 USM, Penang
      Malaysia
;
    'Siang Guan Teoh' ?
;     School of Chemical Science
      Universiti Sains Malaysia
      11800 USM, Penang
      Malaysia
;
    'Suchada Chantrapromma'
;
      Additional correspondence author, e-mail: suchada.c@psu.ac.th.
;
;     Department of Chemistry
      Faculty of Science
      Prince of Songkla University
      Hat-Yai, Songkhla 90112
      Thailand
;
    'Hoong-Kun Fun' ?
;     X-ray Crystallography Unit
      School of Physics
      Universiti Sains Malaysia
      11800 USM, Penang
      Malaysia
;
    'Rohana Adnan' ?
;     School of Chemical Science
      Universiti Sains Malaysia
      11800 USM, Penang
      Malaysia
;
data_I
_audit_creation_method     SHELXL-97
_chemical_name_systematic
;
Chlorido{5,5'-dimethyl-2,2'-[1,2-phenylenebis(nitrilomethylidyne)]diphenolato-
\k^4^<i>O</i>,<i>N</i>,<i>N</i>',<i>O</i>'}manganese(III)
;
_chemical_name_common
;
;
_chemical_formula_moiety     'C22 H18 Cl Mn N2 O2'
_chemical_formula_sum     'C22 H18 Cl Mn N2 O2'
_chemical_formula_iupac     '[Mn (C22 H18 N2 O2) Cl]'
_chemical_formula_weight     432.77
_chemical_melting_point     ?
_symmetry_cell_setting     Monoclinic
_symmetry_space_group_name_H-M     'C 2/c'
_symmetry_space_group_name_Hall     '-C 2yc'
loop_
    _symmetry_equiv_pos_as_xyz
    'x, y, z'
    '-x, y, -z+1/2'
    'x+1/2, y+1/2, z'
    '-x+1/2, y+1/2, -z+1/2'
    '-x, -y, -z'
    'x, -y, z-1/2'
    '-x+1/2, -y+1/2, -z'
    'x+1/2, -y+1/2, z-1/2'
_cell_length_a     20.9593(5)
_cell_length_b     13.5897(3)
_cell_length_c     14.9316(3)
_cell_angle_alpha     90.00
_cell_angle_beta     119.6410(10)
_cell_angle_gamma     90.00
_cell_volume     3696.43(14)
_cell_formula_units_Z     8
_cell_measurement_reflns_used     8109
_cell_measurement_theta_min     2.05
_cell_measurement_theta_max     35.00
_cell_measurement_temperature     100.00(10)
_exptl_crystal_description     Block
_exptl_crystal_colour     Brown
_exptl_crystal_size_max     0.56
_exptl_crystal_size_mid     0.20
_exptl_crystal_size_min     0.19
_exptl_crystal_density_diffrn     1.555
_exptl_crystal_density_meas     ?
_exptl_crystal_density_method     'not measured'
_exptl_crystal_F_000     1776
_exptl_absorpt_coefficient_mu     0.880
_exptl_absorpt_correction_type     multi-scan
_exptl_absorpt_process_details     '(SADABS; Bruker, 2005)'
_exptl_absorpt_correction_T_min     0.6390
_exptl_absorpt_correction_T_max     0.8520
_exptl_special_details
;
The low-temperature data was collected with the Oxford Cyrosystem Cobra
low-temperature attachment.
;
_diffrn_ambient_temperature     100.00(10)
_diffrn_radiation_type     MoK\a
_diffrn_radiation_wavelength     0.71073
_diffrn_radiation_source     'fine-focus sealed tube'
_diffrn_radiation_monochromator     graphite
_diffrn_measurement_device_type
;
Bruker SMART APEXII CCD area-detector
;
_diffrn_measurement_method     \w
_diffrn_detector_area_resol_mean     8.33
_diffrn_reflns_number     35769
_diffrn_reflns_av_R_equivalents     0.0476
_diffrn_reflns_av_sigmaI/netI     0.0479
_diffrn_reflns_theta_min     2.05
_diffrn_reflns_theta_max     35.00
_diffrn_reflns_theta_full     35.00
_diffrn_measured_fraction_theta_max     0.996
_diffrn_measured_fraction_theta_full     0.996
_diffrn_reflns_limit_h_min     -33
_diffrn_reflns_limit_h_max     28
_diffrn_reflns_limit_k_min     -21
_diffrn_reflns_limit_k_max     21
_diffrn_reflns_limit_l_min     -23
_diffrn_reflns_limit_l_max     24
_diffrn_standards_number     0
_diffrn_standards_interval_count     ?
_diffrn_standards_interval_time     ?
_diffrn_standards_decay_%     ?
_refine_special_details
;
Refinement of <i>F</i>^2^ against ALL reflections. The weighted <i>R</i>-factor
<i>wR</i> and goodness of fit <i>S</i> are based on <i>F</i>^2^, conventional
<i>R</i>-factors <i>R</i> are based on <i>F</i>, with <i>F</i> set to zero for
negative <i>F</i>^2^. The threshold expression of <i>F</i>^2^ >
\s(<i>F</i>^2^) is used only for calculating <i>R</i>-factors(gt) <i>etc</i>.
and is not relevant to the choice of reflections for refinement.
<i>R</i>-factors based on <i>F</i>^2^ are statistically about twice as large
as those based on <i>F</i>, and <i>R</i>- factors based on ALL data will be
even larger.
;
_reflns_number_total     8109
_reflns_number_gt     5992
_reflns_threshold_expression     I>2\s(I)
_refine_ls_structure_factor_coef     Fsqd
_refine_ls_matrix_type     full
_refine_ls_R_factor_all     0.0658
_refine_ls_R_factor_gt     0.0446
_refine_ls_wR_factor_gt     0.1148
_refine_ls_wR_factor_ref     0.1259
_refine_ls_goodness_of_fit_ref     1.068
_refine_ls_restrained_S_all     1.068
_refine_ls_number_reflns     8109
_refine_ls_number_parameters     255
_refine_ls_number_restraints     0
_refine_ls_hydrogen_treatment     constr
_refine_ls_weighting_scheme     calc
_refine_ls_weighting_details
         'calc w=1/[\s^2^(Fo^2^)+(0.0635P)^2^+1.3131P] where P=(Fo^2^+2Fc^2^)/3'
_atom_sites_solution_hydrogens     geom
_atom_sites_solution_primary     direct
_atom_sites_solution_secondary     difmap
_refine_ls_shift/su_max     0.001
_refine_ls_shift/su_max_lt     0.001
_refine_ls_shift/su_mean     0.000
_refine_diff_density_max     0.748
_refine_diff_density_min     -0.687
_refine_ls_extinction_method     none
_refine_ls_extinction_coef     ?
loop_
    _atom_type_symbol
    _atom_type_description
    _atom_type_scat_dispersion_real
    _atom_type_scat_dispersion_imag
    _atom_type_scat_source
    'C' 'C' 0.0033 0.0016
                         'International Tables Vol C Tables 4.2.6.8 and 6.1.1.4'
    'H' 'H' 0.0000 0.0000
                         'International Tables Vol C Tables 4.2.6.8 and 6.1.1.4'
    'N' 'N' 0.0061 0.0033
                         'International Tables Vol C Tables 4.2.6.8 and 6.1.1.4'
    'O' 'O' 0.0106 0.0060
                         'International Tables Vol C Tables 4.2.6.8 and 6.1.1.4'
    'Cl' 'Cl' 0.1484 0.1585
                         'International Tables Vol C Tables 4.2.6.8 and 6.1.1.4'
    'Mn' 'Mn' 0.3368 0.7283
                         'International Tables Vol C Tables 4.2.6.8 and 6.1.1.4'
_computing_data_collection     'APEX2 (Bruker, 2005)'
_computing_cell_refinement     'APEX2 (Bruker, 2005)'
_computing_data_reduction     'SAINT (Bruker, 2005)'
_computing_structure_solution     'SHELXTL (Sheldrick, 2008)'
_computing_structure_refinement     'SHELXTL (Sheldrick, 2008)'
_computing_molecular_graphics     'SHELXTL (Sheldrick, 2008)'
_computing_publication_material
;
SHELXTL (Sheldrick, 2008) and PLATON (Spek, 2003)
;
loop_
    _atom_site_type_symbol
    _atom_site_label
    _atom_site_fract_x
    _atom_site_fract_y
    _atom_site_fract_z
    _atom_site_U_iso_or_equiv
    _atom_site_adp_type
    _atom_site_calc_flag
    _atom_site_refinement_flags
    _atom_site_occupancy
    _atom_site_disorder_assembly
    _atom_site_disorder_group
    Mn Mn1 0.225261(11) 0.228215(15) 0.091917(16) 0.01606(6) Uani d . 1 . .
    Cl Cl1 0.16386(2) 0.29835(3) 0.17860(3) 0.02432(9) Uani d . 1 . .
    O O1 0.14852(6) 0.14593(7) 0.00249(8) 0.0192(2) Uani d . 1 . .
    O O2 0.19870(6) 0.32753(7) -0.00984(8) 0.0185(2) Uani d . 1 . .
    N N1 0.27984(6) 0.11876(9) 0.18852(9) 0.0168(2) Uani d . 1 . .
    N N2 0.31816(6) 0.30016(9) 0.18058(9) 0.0167(2) Uani d . 1 . .
    C C1 0.13609(8) 0.05345(10) 0.01522(11) 0.0174(3) Uani d . 1 . .
    C C2 0.07011(8) 0.00997(11) -0.05872(12) 0.0219(3) Uani d . 1 . .
    H H2A 0.0365 0.0481 -0.1136 0.026 Uiso calc R 1 . .
    C C3 0.05302(8) -0.08722(11) -0.05333(12) 0.0209(3) Uani d . 1 . .
    C C4 0.10445(9) -0.14629(12) 0.02727(12) 0.0226(3) Uani d . 1 . .
    H H4A 0.0941 -0.2121 0.0314 0.027 Uiso calc R 1 . .
    C C5 0.17011(8) -0.10657(11) 0.10001(11) 0.0209(3) Uani d . 1 . .
    H H5A 0.2043 -0.1468 0.1520 0.025 Uiso calc R 1 . .
    C C6 0.18698(8) -0.00631(10) 0.09789(10) 0.0168(2) Uani d . 1 . .
    C C7 0.25658(8) 0.02818(11) 0.17669(10) 0.0173(2) Uani d . 1 . .
    H H7A 0.2881 -0.0180 0.2237 0.021 Uiso calc R 1 . .
    C C8 0.35313(7) 0.14389(11) 0.26289(10) 0.0177(3) Uani d . 1 . .
    C C9 0.40356(8) 0.08078(12) 0.33913(12) 0.0233(3) Uani d . 1 . .
    H H9A 0.3889 0.0190 0.3489 0.028 Uiso calc R 1 . .
    C C10 0.47580(8) 0.11154(13) 0.40001(12) 0.0263(3) Uani d . 1 . .
    H H10A 0.5094 0.0701 0.4512 0.032 Uiso calc R 1 . .
    C C11 0.49860(8) 0.20291(13) 0.38569(12) 0.0258(3) Uani d . 1 . .
    H H11A 0.5475 0.2215 0.4251 0.031 Uiso calc R 1 . .
    C C12 0.44804(8) 0.26669(12) 0.31221(12) 0.0229(3) Uani d . 1 . .
    H H12A 0.4631 0.3282 0.3024 0.027 Uiso calc R 1 . .
    C C13 0.37498(8) 0.23870(11) 0.25325(11) 0.0174(3) Uani d . 1 . .
    C C14 0.32367(8) 0.39542(11) 0.17937(11) 0.0193(3) Uani d . 1 . .
    H H14A 0.3669 0.4242 0.2297 0.023 Uiso calc R 1 . .
    C C15 0.26777(8) 0.45912(10) 0.10593(11) 0.0179(3) Uani d . 1 . .
    C C16 0.27519(9) 0.56198(11) 0.12163(12) 0.0216(3) Uani d . 1 . .
    H H16A 0.3150 0.5867 0.1811 0.026 Uiso calc R 1 . .
    C C17 0.22469(9) 0.62645(11) 0.05081(12) 0.0235(3) Uani d . 1 . .
    H H17A 0.2306 0.6938 0.0630 0.028 Uiso calc R 1 . .
    C C18 0.16426(9) 0.59053(11) -0.03985(12) 0.0216(3) Uani d . 1 . .
    C C19 0.15624(8) 0.48953(11) -0.05583(11) 0.0196(3) Uani d . 1 . .
    H H19A 0.1159 0.4657 -0.1152 0.024 Uiso calc R 1 . .
    C C20 0.20661(8) 0.42298(10) 0.01426(11) 0.0176(3) Uani d . 1 . .
    C C21 -0.01947(9) -0.12957(13) -0.13236(15) 0.0305(4) Uani d . 1 . .
    H H21A -0.0443 -0.0835 -0.1878 0.046 Uiso calc R 1 . .
    H H21B -0.0491 -0.1423 -0.1011 0.046 Uiso calc R 1 . .
    H H21C -0.0114 -0.1899 -0.1587 0.046 Uiso calc R 1 . .
    C C22 0.10955(10) 0.65886(13) -0.12034(14) 0.0305(4) Uani d . 1 . .
    H H22A 0.1032 0.6414 -0.1866 0.046 Uiso calc R 1 . .
    H H22B 0.1271 0.7253 -0.1040 0.046 Uiso calc R 1 . .
    H H22C 0.0634 0.6535 -0.1218 0.046 Uiso calc R 1 . .
loop_
    _atom_site_aniso_label
    _atom_site_aniso_U_11
    _atom_site_aniso_U_22
    _atom_site_aniso_U_33
    _atom_site_aniso_U_12
    _atom_site_aniso_U_13
    _atom_site_aniso_U_23
    Mn1 0.01366(10) 0.01200(11) 0.01705(10) -0.00147(7) 0.00341(7) 0.00028(7)
    Cl1 0.02102(17) 0.02319(18) 0.02899(18) -0.00435(13) 0.01255(14)
                                                                    -0.00675(13)
    O1 0.0161(5) 0.0125(4) 0.0212(5) -0.0013(4) 0.0033(4) 0.0006(3)
    O2 0.0210(5) 0.0112(4) 0.0180(4) -0.0003(4) 0.0057(4) -0.0002(3)
    N1 0.0142(5) 0.0162(5) 0.0164(5) -0.0010(4) 0.0049(4) 0.0001(4)
    N2 0.0142(5) 0.0148(5) 0.0183(5) -0.0012(4) 0.0058(4) -0.0014(4)
    C1 0.0150(6) 0.0136(6) 0.0218(6) -0.0009(5) 0.0077(5) -0.0011(5)
    C2 0.0139(6) 0.0168(7) 0.0271(7) -0.0012(5) 0.0041(5) -0.0017(5)
    C3 0.0149(6) 0.0174(7) 0.0280(7) -0.0028(5) 0.0087(5) -0.0033(5)
    C4 0.0251(7) 0.0174(7) 0.0250(7) -0.0053(6) 0.0121(6) -0.0018(5)
    C5 0.0231(7) 0.0147(6) 0.0214(6) -0.0012(5) 0.0084(5) 0.0013(5)
    C6 0.0153(6) 0.0146(6) 0.0188(6) -0.0016(5) 0.0070(5) 0.0000(4)
    C7 0.0175(6) 0.0154(6) 0.0170(5) 0.0002(5) 0.0070(5) 0.0012(4)
    C8 0.0133(6) 0.0181(6) 0.0180(6) 0.0000(5) 0.0049(5) -0.0002(5)
    C9 0.0166(6) 0.0227(7) 0.0230(6) 0.0002(5) 0.0041(5) 0.0039(5)
    C10 0.0166(7) 0.0282(8) 0.0242(7) 0.0023(6) 0.0025(5) 0.0038(6)
    C11 0.0142(6) 0.0295(8) 0.0264(7) -0.0010(6) 0.0044(5) -0.0017(6)
    C12 0.0149(6) 0.0217(7) 0.0272(7) -0.0028(5) 0.0067(5) -0.0032(5)
    C13 0.0144(6) 0.0171(6) 0.0178(6) -0.0011(5) 0.0057(5) -0.0022(5)
    C14 0.0181(6) 0.0172(6) 0.0205(6) -0.0037(5) 0.0080(5) -0.0031(5)
    C15 0.0171(6) 0.0129(6) 0.0223(6) -0.0023(5) 0.0087(5) -0.0011(5)
    C16 0.0233(7) 0.0155(6) 0.0253(7) -0.0033(5) 0.0115(6) -0.0026(5)
    C17 0.0280(8) 0.0132(6) 0.0308(7) -0.0001(5) 0.0158(6) -0.0011(5)
    C18 0.0250(7) 0.0171(7) 0.0247(7) 0.0029(5) 0.0139(6) 0.0022(5)
    C19 0.0210(7) 0.0163(6) 0.0212(6) 0.0012(5) 0.0102(5) 0.0003(5)
    C20 0.0191(6) 0.0138(6) 0.0201(6) -0.0016(5) 0.0097(5) -0.0006(5)
    C21 0.0176(7) 0.0219(8) 0.0417(9) -0.0054(6) 0.0068(6) -0.0063(7)
    C22 0.0371(9) 0.0193(7) 0.0317(8) 0.0082(7) 0.0143(7) 0.0026(6)
_geom_special_details
;
All e.s.d.'s (except the e.s.d. in the dihedral angle between two l.s. planes)
are estimated using the full covariance matrix. The cell e.s.d.'s are taken
into account individually in the estimation of e.s.d.'s in distances, angles
and torsion angles; correlations between e.s.d.'s in cell parameters are only
used when they are defined by crystal symmetry. An approximate (isotropic)
treatment of cell e.s.d.'s is used for estimating e.s.d.'s involving l.s.
planes.
;
loop_
    _geom_bond_atom_site_label_1
    _geom_bond_atom_site_label_2
    _geom_bond_site_symmetry_2
    _geom_bond_distance
    _geom_bond_publ_flag
    Mn1 O1 . 1.8698(10) ?
    Mn1 O2 . 1.8983(10) ?
    Mn1 N2 . 1.9875(12) ?
    Mn1 N1 . 1.9923(12) ?
    Mn1 Cl1 . 2.4263(4) ?
    O1 C1 . 1.3162(17) ?
    O2 C20 . 1.3344(17) ?
    N1 C7 . 1.3034(18) ?
    N1 C8 . 1.4221(17) ?
    N2 C14 . 1.3006(19) ?
    N2 C13 . 1.4195(18) ?
    C1 C2 . 1.4036(19) ?
    C1 C6 . 1.4208(19) ?
    C2 C3 . 1.381(2) ?
    C2 H2A . 0.9300 ?
    C3 C4 . 1.404(2) ?
    C3 C21 . 1.503(2) ?
    C4 C5 . 1.373(2) ?
    C4 H4A . 0.9300 ?
    C5 C6 . 1.412(2) ?
    C5 H5A . 0.9300 ?
    C6 C7 . 1.4263(19) ?
    C7 H7A . 0.9300 ?
    C8 C13 . 1.398(2) ?
    C8 C9 . 1.399(2) ?
    C9 C10 . 1.390(2) ?
    C9 H9A . 0.9300 ?
    C10 C11 . 1.385(2) ?
    C10 H10A . 0.9300 ?
    C11 C12 . 1.388(2) ?
    C11 H11A . 0.9300 ?
    C12 C13 . 1.390(2) ?
    C12 H12A . 0.9300 ?
    C14 C15 . 1.433(2) ?
    C14 H14A . 0.9300 ?
    C15 C16 . 1.413(2) ?
    C15 C20 . 1.4221(19) ?
    C16 C17 . 1.378(2) ?
    C16 H16A . 0.9300 ?
    C17 C18 . 1.407(2) ?
    C17 H17A . 0.9300 ?
    C18 C19 . 1.389(2) ?
    C18 C22 . 1.503(2) ?
    C19 C20 . 1.391(2) ?
    C19 H19A . 0.9300 ?
    C21 H21A . 0.9600 ?
    C21 H21B . 0.9600 ?
    C21 H21C . 0.9600 ?
    C22 H22A . 0.9600 ?
    C22 H22B . 0.9600 ?
    C22 H22C . 0.9600 ?
loop_
    _geom_angle_atom_site_label_1
    _geom_angle_atom_site_label_2
    _geom_angle_atom_site_label_3
    _geom_angle_site_symmetry_1
    _geom_angle_site_symmetry_3
    _geom_angle
    _geom_angle_publ_flag
    O1 Mn1 O2 . . 92.61(4) ?
    O1 Mn1 N2 . . 169.49(5) ?
    O2 Mn1 N2 . . 89.21(5) ?
    O1 Mn1 N1 . . 93.07(5) ?
    O2 Mn1 N1 . . 161.15(5) ?
    N2 Mn1 N1 . . 82.10(5) ?
    O1 Mn1 Cl1 . . 96.89(4) ?
    O2 Mn1 Cl1 . . 97.16(4) ?
    N2 Mn1 Cl1 . . 93.14(4) ?
    N1 Mn1 Cl1 . . 99.97(4) ?
    C1 O1 Mn1 . . 129.03(9) ?
    C20 O2 Mn1 . . 121.82(9) ?
    C7 N1 C8 . . 121.32(12) ?
    C7 N1 Mn1 . . 124.38(10) ?
    C8 N1 Mn1 . . 113.44(9) ?
    C14 N2 C13 . . 123.34(12) ?
    C14 N2 Mn1 . . 123.02(10) ?
    C13 N2 Mn1 . . 113.25(9) ?
    O1 C1 C2 . . 118.48(13) ?
    O1 C1 C6 . . 123.65(12) ?
    C2 C1 C6 . . 117.84(13) ?
    C3 C2 C1 . . 122.67(14) ?
    C3 C2 H2A . . 118.7 ?
    C1 C2 H2A . . 118.7 ?
    C2 C3 C4 . . 119.04(13) ?
    C2 C3 C21 . . 120.74(14) ?
    C4 C3 C21 . . 120.23(14) ?
    C5 C4 C3 . . 119.82(14) ?
    C5 C4 H4A . . 120.1 ?
    C3 C4 H4A . . 120.1 ?
    C4 C5 C6 . . 121.72(14) ?
    C4 C5 H5A . . 119.1 ?
    C6 C5 H5A . . 119.1 ?
    C5 C6 C1 . . 118.84(12) ?
    C5 C6 C7 . . 117.65(13) ?
    C1 C6 C7 . . 123.43(13) ?
    N1 C7 C6 . . 125.70(13) ?
    N1 C7 H7A . . 117.2 ?
    C6 C7 H7A . . 117.2 ?
    C13 C8 C9 . . 119.63(13) ?
    C13 C8 N1 . . 115.03(12) ?
    C9 C8 N1 . . 125.29(13) ?
    C10 C9 C8 . . 119.20(15) ?
    C10 C9 H9A . . 120.4 ?
    C8 C9 H9A . . 120.4 ?
    C11 C10 C9 . . 121.08(14) ?
    C11 C10 H10A . . 119.5 ?
    C9 C10 H10A . . 119.5 ?
    C10 C11 C12 . . 119.67(14) ?
    C10 C11 H11A . . 120.2 ?
    C12 C11 H11A . . 120.2 ?
    C11 C12 C13 . . 120.06(15) ?
    C11 C12 H12A . . 120.0 ?
    C13 C12 H12A . . 120.0 ?
    C12 C13 C8 . . 120.09(13) ?
    C12 C13 N2 . . 124.62(14) ?
    C8 C13 N2 . . 115.29(12) ?
    N2 C14 C15 . . 124.56(13) ?
    N2 C14 H14A . . 117.7 ?
    C15 C14 H14A . . 117.7 ?
    C16 C15 C20 . . 118.30(13) ?
    C16 C15 C14 . . 119.30(13) ?
    C20 C15 C14 . . 122.31(13) ?
    C17 C16 C15 . . 121.46(14) ?
    C17 C16 H16A . . 119.3 ?
    C15 C16 H16A . . 119.3 ?
    C16 C17 C18 . . 120.13(14) ?
    C16 C17 H17A . . 119.9 ?
    C18 C17 H17A . . 119.9 ?
    C19 C18 C17 . . 118.89(14) ?
    C19 C18 C22 . . 119.57(14) ?
    C17 C18 C22 . . 121.52(14) ?
    C18 C19 C20 . . 122.06(14) ?
    C18 C19 H19A . . 119.0 ?
    C20 C19 H19A . . 119.0 ?
    O2 C20 C19 . . 118.83(13) ?
    O2 C20 C15 . . 121.86(13) ?
    C19 C20 C15 . . 119.15(13) ?
    C3 C21 H21A . . 109.5 ?
    C3 C21 H21B . . 109.5 ?
    H21A C21 H21B . . 109.5 ?
    C3 C21 H21C . . 109.5 ?
    H21A C21 H21C . . 109.5 ?
    H21B C21 H21C . . 109.5 ?
    C18 C22 H22A . . 109.5 ?
    C18 C22 H22B . . 109.5 ?
    H22A C22 H22B . . 109.5 ?
    C18 C22 H22C . . 109.5 ?
    H22A C22 H22C . . 109.5 ?
    H22B C22 H22C . . 109.5 ?
loop_
    _geom_torsion_atom_site_label_1
    _geom_torsion_atom_site_label_2
    _geom_torsion_atom_site_label_3
    _geom_torsion_atom_site_label_4
    _geom_torsion_site_symmetry_1
    _geom_torsion_site_symmetry_2
    _geom_torsion_site_symmetry_3
    _geom_torsion_site_symmetry_4
    _geom_torsion
    _geom_torsion_publ_flag
    O2 Mn1 O1 C1 . . . . 170.43(13) ?
    N2 Mn1 O1 C1 . . . . 70.7(3) ?
    N1 Mn1 O1 C1 . . . . 8.41(13) ?
    Cl1 Mn1 O1 C1 . . . . -92.03(12) ?
    O1 Mn1 O2 C20 . . . . 145.34(11) ?
    N2 Mn1 O2 C20 . . . . -45.01(11) ?
    N1 Mn1 O2 C20 . . . . -107.23(17) ?
    Cl1 Mn1 O2 C20 . . . . 48.06(11) ?
    O1 Mn1 N1 C7 . . . . -1.63(13) ?
    O2 Mn1 N1 C7 . . . . -108.98(16) ?
    N2 Mn1 N1 C7 . . . . -172.25(13) ?
    Cl1 Mn1 N1 C7 . . . . 95.93(12) ?
    O1 Mn1 N1 C8 . . . . 167.79(10) ?
    O2 Mn1 N1 C8 . . . . 60.44(19) ?
    N2 Mn1 N1 C8 . . . . -2.83(10) ?
    Cl1 Mn1 N1 C8 . . . . -94.65(10) ?
    O1 Mn1 N2 C14 . . . . 131.1(2) ?
    O2 Mn1 N2 C14 . . . . 31.04(12) ?
    N1 Mn1 N2 C14 . . . . -165.73(13) ?
    Cl1 Mn1 N2 C14 . . . . -66.09(12) ?
    O1 Mn1 N2 C13 . . . . -55.8(3) ?
    O2 Mn1 N2 C13 . . . . -155.92(10) ?
    N1 Mn1 N2 C13 . . . . 7.31(10) ?
    Cl1 Mn1 N2 C13 . . . . 106.95(10) ?
    Mn1 O1 C1 C2 . . . . 173.26(11) ?
    Mn1 O1 C1 C6 . . . . -9.1(2) ?
    O1 C1 C2 C3 . . . . 178.35(15) ?
    C6 C1 C2 C3 . . . . 0.6(2) ?
    C1 C2 C3 C4 . . . . -2.1(2) ?
    C1 C2 C3 C21 . . . . 177.86(16) ?
    C2 C3 C4 C5 . . . . 1.0(2) ?
    C21 C3 C4 C5 . . . . -179.03(16) ?
    C3 C4 C5 C6 . . . . 1.7(2) ?
    C4 C5 C6 C1 . . . . -3.3(2) ?
    C4 C5 C6 C7 . . . . -179.96(15) ?
    O1 C1 C6 C5 . . . . -175.56(14) ?
    C2 C1 C6 C5 . . . . 2.1(2) ?
    O1 C1 C6 C7 . . . . 0.9(2) ?
    C2 C1 C6 C7 . . . . 178.55(14) ?
    C8 N1 C7 C6 . . . . -173.22(14) ?
    Mn1 N1 C7 C6 . . . . -4.6(2) ?
    C5 C6 C7 N1 . . . . -177.31(15) ?
    C1 C6 C7 N1 . . . . 6.2(2) ?
    C7 N1 C8 C13 . . . . 167.53(14) ?
    Mn1 N1 C8 C13 . . . . -2.25(16) ?
    C7 N1 C8 C9 . . . . -9.7(2) ?
    Mn1 N1 C8 C9 . . . . -179.47(13) ?
    C13 C8 C9 C10 . . . . -3.8(2) ?
    N1 C8 C9 C10 . . . . 173.30(15) ?
    C8 C9 C10 C11 . . . . -0.6(3) ?
    C9 C10 C11 C12 . . . . 2.6(3) ?
    C10 C11 C12 C13 . . . . -0.1(3) ?
    C11 C12 C13 C8 . . . . -4.3(2) ?
    C11 C12 C13 N2 . . . . 176.11(15) ?
    C9 C8 C13 C12 . . . . 6.3(2) ?
    N1 C8 C13 C12 . . . . -171.13(14) ?
    C9 C8 C13 N2 . . . . -174.11(13) ?
    N1 C8 C13 N2 . . . . 8.51(19) ?
    C14 N2 C13 C12 . . . . -18.1(2) ?
    Mn1 N2 C13 C12 . . . . 168.88(13) ?
    C14 N2 C13 C8 . . . . 162.28(14) ?
    Mn1 N2 C13 C8 . . . . -10.73(16) ?
    C13 N2 C14 C15 . . . . 178.88(14) ?
    Mn1 N2 C14 C15 . . . . -8.8(2) ?
    N2 C14 C15 C16 . . . . 170.29(15) ?
    N2 C14 C15 C20 . . . . -13.2(2) ?
    C20 C15 C16 C17 . . . . 0.3(2) ?
    C14 C15 C16 C17 . . . . 176.93(15) ?
    C15 C16 C17 C18 . . . . -0.3(2) ?
    C16 C17 C18 C19 . . . . 0.6(2) ?
    C16 C17 C18 C22 . . . . -177.92(16) ?
    C17 C18 C19 C20 . . . . -0.9(2) ?
    C22 C18 C19 C20 . . . . 177.67(15) ?
    Mn1 O2 C20 C19 . . . . -146.85(11) ?
    Mn1 O2 C20 C15 . . . . 37.70(18) ?
    C18 C19 C20 O2 . . . . -174.69(14) ?
    C18 C19 C20 C15 . . . . 0.9(2) ?
    C16 C15 C20 O2 . . . . 174.89(14) ?
    C14 C15 C20 O2 . . . . -1.6(2) ?
    C16 C15 C20 C19 . . . . -0.6(2) ?
    C14 C15 C20 C19 . . . . -177.07(14) ?
loop_
    _geom_hbond_atom_site_label_D
    _geom_hbond_atom_site_label_H
    _geom_hbond_atom_site_label_A
    _geom_hbond_site_symmetry_A
    _geom_hbond_distance_DH
    _geom_hbond_distance_HA
    _geom_hbond_distance_DA
    _geom_hbond_angle_DHA
    _geom_hbond_publ_flag
    C5 H5A Cl1 4_545 0.93 2.7705 3.6508(16) 158 y
    C7 H7A Cl1 4_545 0.93 2.8139 3.6933(15) 158 y
    C11 H11A O1 8_556 0.93 2.5776 3.423(2) 151 y
    C4 H4A Cg1 6_545 0.93 2.8292 3.5443(19) 135 y
