# Supplementary material for: Chlorido{5,5′-dimethyl-2,2′-[1,2-phenyl­enebis(nitrilo­methyl­idyne)]diphenolato-κ4 O,N,N′,O′}manganese(III)
Source: Acta Crystallogr Sect E Struct Rep Online. 2008 Mar 29;64(Pt 4):m570–1. doi: 10.1107/S1600536808007459 (PMC2960927; doi:10.1107/S1600536808007459)
Supplement: Supplementary file 2 [file e-64-0m570-Isup2.hkl]

# 
# h,k,l, Fc-squared, Fo-squared, sigma(Fo-squared) and status flag 
# 
data_I
_shelx_title ' taher66_0m in C2/c (100K)' 
_shelx_refln_list_code          4 
_shelx_F_calc_maximum      520.48 
_exptl_crystal_F_000      1776.00 
_reflns_d_resolution_high  0.6196 
 
loop_ 
 _symmetry_equiv_pos_as_xyz 
 'x, y, z' 
 '-x, y, -z+1/2' 
 'x+1/2, y+1/2, z' 
 '-x+1/2, y+1/2, -z+1/2' 
 '-x, -y, -z' 
 'x, -y, z-1/2' 
 '-x+1/2, -y+1/2, -z' 
 'x+1/2, -y+1/2, z-1/2' 
 
_cell_length_a    20.9593 
_cell_length_b    13.5897 
_cell_length_c    14.9316 
_cell_angle_alpha  90.000 
_cell_angle_beta  119.641 
_cell_angle_gamma  90.000 
 
_shelx_F_squared_multiplier     1.000 
 
loop_ 
 _refln_index_h 
 _refln_index_k 
 _refln_index_l 
 _refln_F_squared_calc 
 _refln_F_squared_meas 
 _refln_F_squared_sigma 
 _refln_observed_status 
   2   0   0   205283.31   209165.53   6349.42 o 
   4   0   0     4390.38     4663.51    233.90 o 
   6   0   0    13375.41    14893.27    364.40 o 
   8   0   0       64.72       22.79     10.66 o 
  10   0   0     2944.54     3422.80     77.42 o 
  12   0   0      455.29      384.28     25.57 o 
  14   0   0     2446.78     2565.63     70.14 o 
  16   0   0    11463.29    12675.37    271.95 o 
  18   0   0    18153.94    19589.06    454.06 o 
  20   0   0     3653.76     4047.44    133.93 o 
  22   0   0     1925.42     2134.47    137.77 o 
  24   0   0     2364.95     2884.95    257.36 o 
  26   0   0      199.08       91.46    116.56 o 
  28   0   0      649.64      492.22    163.02 o 
   3   1   0     1286.17     1455.54     28.66 o 
   5   1   0       20.46       35.31      6.46 o 
   7   1   0     1422.61     1705.65     30.18 o 
   9   1   0     3731.96     4307.79     62.16 o 
  11   1   0      658.07      593.31     20.24 o 
  13   1   0      116.67       86.33     12.72 o 
  15   1   0      510.39      499.66     25.87 o 
  17   1   0     2929.63     2903.91     67.60 o 
  19   1   0     3259.74     3075.37     92.21 o 
  21   1   0      444.13      408.31     42.59 o 
  23   1   0      101.61      152.04     63.13 o 
  25   1   0     1366.91     1544.83    306.56 o 
  27   1   0      406.97      425.58    100.37 o 
  29   1   0       27.46       55.23     89.11 o 
   0   2   0    23118.06    23605.40    569.44 o 
   2   2   0     3257.80     3599.92     64.50 o 
   4   2   0     1779.44     1937.52     41.69 o 
   6   2   0     2877.58     3296.05     51.60 o 
   8   2   0      933.00     1105.91     23.14 o 
  10   2   0      204.04      305.94     16.32 o 
  12   2   0      449.85      543.89     21.37 o 
  14   2   0     1044.42     1067.01     36.13 o 
  16   2   0     3367.11     3539.56     75.01 o 
  18   2   0    10864.34    10703.50    190.72 o 
  20   2   0     2030.17     2085.11     84.01 o 
  22   2   0     1582.39     1486.70    102.58 o 
  24   2   0       11.23       28.89     56.98 o 
  26   2   0      631.34      898.18    121.13 o 
  28   2   0      527.15      761.83    126.27 o 
   1   3   0     4698.57     5584.31     91.43 o 
   3   3   0     3928.79     4436.31     81.05 o 
   5   3   0     1651.34     1938.70     35.47 o 
   7   3   0      145.30      357.04     14.14 o 
   9   3   0      174.11       77.58      9.67 o 
  11   3   0      929.45      743.65     24.02 o 
  13   3   0        1.69       10.59     10.25 o 
  15   3   0     1424.05     1631.34     47.00 o 
  17   3   0        2.59        4.68     16.86 o 
  19   3   0      126.67      107.13     30.51 o 
  21   3   0      391.04      416.10     54.78 o 
  23   3   0        0.30        1.29     55.26 o 
  25   3   0      827.66      786.14    198.65 o 
  27   3   0       20.59       -2.38     74.87 o 
  29   3   0      178.45      219.89    106.07 o 
   0   4   0       39.58       30.97      9.09 o 
   2   4   0    14116.29    14578.70    267.79 o 
   4   4   0     8847.44     8778.11    133.06 o 
   6   4   0    13261.80    14090.35    210.58 o 
   8   4   0      265.68      216.10     13.30 o 
  10   4   0     1929.35     1875.29     40.70 o 
  12   4   0        6.33        1.98      9.65 o 
  14   4   0     1148.46     1095.00     35.29 o 
  16   4   0      824.57      680.15     42.03 o 
  18   4   0     2456.81     2593.72     89.77 o 
  20   4   0     2356.86     2399.86    104.69 o 
  22   4   0     1807.10     1828.16    118.04 o 
  24   4   0       12.61      -59.53     44.52 o 
  26   4   0     1719.31     1819.66    161.30 o 
  28   4   0      412.51      411.46    109.45 o 
   1   5   0     1725.39     1811.81     33.68 o 
   3   5   0     1428.33     1149.87     27.22 o 
   5   5   0     1097.16     1217.49     31.26 o 
   7   5   0    42745.68    46946.69    604.62 o 
   9   5   0    21774.80    21877.27    305.28 o 
  11   5   0     6276.33     6445.37    109.90 o 
  13   5   0      209.52      223.11     19.62 o 
  15   5   0       21.97       63.54     18.27 o 
  17   5   0       75.72       37.31     24.26 o 
  19   5   0     3188.35     3009.88    125.43 o 
  21   5   0      166.09      127.32     42.39 o 
  23   5   0       13.91      -10.99     53.72 o 
  25   5   0     3615.46     3854.44    215.84 o 
  27   5   0     2445.70     2287.95    185.96 o 
   0   6   0     3703.05     4060.05    104.64 o 
   2   6   0     1934.86     1612.89     34.78 o 
   4   6   0    13694.25    14380.16    214.31 o 
   6   6   0     7184.67     8146.18    111.80 o 
   8   6   0      337.88      265.33     20.00 o 
  10   6   0      172.00      163.89     14.15 o 
  12   6   0     3479.01     3498.42     75.32 o 
  14   6   0      383.66      464.37     29.58 o 
  16   6   0     2013.54     2058.51     90.09 o 
  18   6   0     5091.06     5066.73    216.72 o 
  20   6   0     4354.15     4064.10    141.36 o 
  22   6   0     3984.69     4109.78    185.37 o 
  24   6   0       34.46       43.90     57.54 o 
  26   6   0      767.42      907.44    109.41 o 
  28   6   0      647.37      419.33    123.20 o 
   1   7   0     1850.78     1771.73     34.93 o 
   3   7   0      472.95      481.32     18.38 o 
   5   7   0     4300.77     4224.99     65.15 o 
   7   7   0    22307.07    22211.45    294.91 o 
   9   7   0    13459.15    12563.93    204.01 o 
  11   7   0    26846.04    26401.70    440.80 o 
  13   7   0     1596.49     1593.81     69.05 o 
  15   7   0      988.11      812.23     49.26 o 
  17   7   0     1387.60     1224.55     64.47 o 
  19   7   0     1240.16     1423.21     82.07 o 
  21   7   0      825.51      765.07     71.02 o 
  23   7   0      495.63      479.63    114.97 o 
  25   7   0     2241.18     2391.68    151.04 o 
  27   7   0     1461.20     1427.53    205.70 o 
   0   8   0     4854.70     5602.74    116.10 o 
   2   8   0      109.47       56.47      9.34 o 
   4   8   0     2035.71     1778.49     37.33 o 
   6   8   0     3384.11     3392.48     65.03 o 
   8   8   0      802.84      830.74     27.38 o 
  10   8   0      415.31      349.92     23.80 o 
  12   8   0      998.87      977.66     48.77 o 
  14   8   0      591.05      539.74     46.28 o 
  16   8   0      653.86      629.17     70.92 o 
  18   8   0       97.79       26.69     35.14 o 
  20   8   0     2315.46     2609.89    115.84 o 
  22   8   0      135.98      180.56     89.92 o 
  24   8   0     2019.50     2336.52    144.23 o 
  26   8   0       43.06       14.74     72.83 o 
   1   9   0      181.02      180.32     15.45 o 
   3   9   0     1027.22     1108.87     29.69 o 
   5   9   0     3975.52     4071.30     68.09 o 
   7   9   0    17460.56    17601.88    248.77 o 
   9   9   0      923.81      947.69     37.79 o 
  11   9   0       20.58       22.47     16.67 o 
  13   9   0       65.19       26.70     22.76 o 
  15   9   0       47.21       57.54     31.09 o 
  17   9   0     1306.08     1227.32     65.15 o 
  19   9   0      225.91      160.77     45.90 o 
  21   9   0      122.59       42.55     56.96 o 
  23   9   0        2.30       -2.44     72.46 o 
  25   9   0      565.42      496.33     88.08 o 
   0  10   0     1816.33     1731.64     53.96 o 
   2  10   0        0.30      -11.53      9.33 o 
   4  10   0       14.68        9.15     10.87 o 
   6  10   0    14244.88    13768.53    209.19 o 
   8  10   0    13734.27    13296.79    218.63 o 
  10  10   0        5.83        8.08     16.37 o 
  12  10   0    10151.02    10022.34    203.98 o 
  14  10   0     2486.25     2305.72     82.41 o 
  16  10   0       87.88       50.41     28.53 o 
  18  10   0     1195.69     1280.09     87.68 o 
  20  10   0      321.78      343.91     57.79 o 
  22  10   0      603.61      755.39     91.40 o 
  24  10   0     1363.49     1483.33    123.80 o 
  26  10   0      103.90      117.55     81.39 o 
   1  11   0     1924.71     1868.41     48.43 o 
   3  11   0     4063.53     4037.52     81.49 o 
   5  11   0     4787.76     4311.99     81.28 o 
   7  11   0     2054.05     2026.06     50.14 o 
   9  11   0     8123.65     7965.09    155.60 o 
  11  11   0     6034.68     6033.77    137.40 o 
  13  11   0     5865.03     5960.67    151.96 o 
  15  11   0     3622.24     3446.02    109.40 o 
  17  11   0      171.07       75.86     40.80 o 
  19  11   0      467.13      361.79     57.41 o 
  21  11   0        0.25      -72.09     50.27 o 
  23  11   0        6.13      -47.33     60.47 o 
  25  11   0      125.14       91.40     75.42 o 
   0  12   0      834.03      887.51     50.57 o 
   2  12   0     1284.85     1286.55     46.06 o 
   4  12   0     2536.54     2228.07     57.20 o 
   6  12   0     1078.88     1142.40     38.42 o 
   8  12   0     2126.53     2052.80     57.62 o 
  10  12   0     1110.83     1100.60     50.89 o 
  12  12   0     2452.76     2625.21     82.76 o 
  14  12   0        6.28       16.91     29.31 o 
  16  12   0      937.96      797.35     66.89 o 
  18  12   0      632.26      605.76     68.20 o 
  20  12   0     1726.35     1391.57    129.68 o 
  22  12   0      275.14      237.86     75.27 o 
  24  12   0       17.66       42.99     71.83 o 
   1  13   0      928.34      984.28     51.60 o 
   3  13   0      132.82      236.25     26.65 o 
   5  13   0     4469.44     4842.48     99.06 o 
   7  13   0     4759.26     4823.71    100.80 o 
   9  13   0     1622.80     1732.27     64.69 o 
  11  13   0     6088.77     6313.91    147.61 o 
  13  13   0     5558.49     5771.50    154.53 o 
  15  13   0     1483.85     1517.58    137.97 o 
  17  13   0      777.03      882.90     75.79 o 
  19  13   0      187.09      208.88     67.73 o 
  21  13   0       41.36       58.58     66.15 o 
  23  13   0       63.33      -44.13    109.64 o 
   0  14   0     3672.89     3422.17    112.27 o 
   2  14   0       73.39       78.83     19.81 o 
   4  14   0      637.79      494.41     31.86 o 
   6  14   0       32.18       16.22     20.73 o 
   8  14   0       13.19       17.99     23.18 o 
  10  14   0        5.63       39.82     25.66 o 
  12  14   0      173.22      225.41     40.78 o 
  14  14   0      969.54     1053.47     75.54 o 
  16  14   0     1005.92     1273.22    200.88 o 
  18  14   0      398.12      553.40    100.70 o 
  20  14   0      217.95       58.34     93.77 o 
  22  14   0      100.11      150.38     93.61 o 
   1  15   0      144.94      204.56     26.62 o 
   3  15   0     1394.45     1464.66     59.55 o 
   5  15   0     2921.97     2845.68    107.76 o 
   7  15   0      912.62      852.63     54.67 o 
   9  15   0       52.38      111.18     36.65 o 
  11  15   0     2412.36     2344.61    128.93 o 
  13  15   0     6362.62     6977.99    235.09 o 
  15  15   0     3222.43     3376.80    154.07 o 
  17  15   0      657.03      761.69    110.77 o 
  19  15   0     1368.71     1397.95    147.66 o 
  21  15   0      119.29      221.06    101.30 o 
   0  16   0      577.45      563.63     73.20 o 
   2  16   0      413.10      329.68     51.64 o 
   4  16   0       34.02       31.21     47.82 o 
   6  16   0      874.75      902.67     97.48 o 
   8  16   0      205.29      156.15     47.35 o 
  10  16   0      262.72      236.83     47.97 o 
  12  16   0      131.81      128.20     44.44 o 
  14  16   0      240.26      379.99     82.00 o 
  16  16   0       49.52       59.45     68.56 o 
  18  16   0      587.11      539.42    111.91 o 
  20  16   0       57.44       86.25     89.38 o 
   1  17   0      375.93      357.99     54.27 o 
   3  17   0      956.11     1202.04    153.64 o 
   5  17   0     1029.43     1302.35    112.73 o 
   7  17   0      116.52      108.04     61.35 o 
   9  17   0       10.10       33.94     59.52 o 
  11  17   0      209.73       43.88     66.73 o 
  13  17   0     2675.93     2137.96    234.57 o 
  15  17   0     1284.15     1138.23    198.22 o 
  17  17   0      370.02      368.45    153.21 o 
   0  18   0      312.61      342.19     97.52 o 
   2  18   0     1324.96     1624.10    171.38 o 
   4  18   0     1595.08     1759.71    185.81 o 
   6  18   0      681.14      647.74    140.51 o 
   8  18   0        1.30       -6.35     82.52 o 
  10  18   0      312.76      404.80    137.91 o 
  12  18   0     1067.27     1209.78    196.48 o 
  14  18   0      306.42      265.44    131.86 o 
  16  18   0       64.51      186.68    148.30 o 
   1  19   0        1.82      -93.19     69.82 o 
   3  19   0     1060.36     1101.30    159.27 o 
   5  19   0       66.08      102.43    103.00 o 
   7  19   0       19.68       86.56     97.23 o 
   9  19   0       19.73      -99.54     83.38 o 
  11  19   0      171.45      185.52    123.49 o 
  13  19   0      171.14       48.47    127.24 o 
   4  20   0     6145.84     6949.97    424.71 o 
   6  20   0     4702.92     5217.67    362.39 o 
   8  20   0      264.94      291.41    132.43 o 
  10  20   0      411.11      550.79    163.88 o 
  12  20   0     1674.68     1550.82    231.40 o 
   5  21   0      577.18      330.65    135.89 o 
   7  21   0     1168.30      919.81    188.41 o 
 -29   1   1       77.38      114.41     89.11 o 
 -27   1   1      550.92      487.00    110.22 o 
 -25   1   1     1332.64     1262.16    233.13 o 
 -23   1   1      805.84      753.45     96.09 o 
 -21   1   1       32.27       15.34     30.16 o 
 -19   1   1      188.87      174.97     32.41 o 
 -17   1   1     1194.75     1287.14     40.71 o 
 -15   1   1    25888.69    26506.89    337.58 o 
 -13   1   1    18860.93    19531.77    251.73 o 
 -11   1   1      916.97      891.50     24.54 o 
  -9   1   1        7.24       12.31      6.47 o 
  -7   1   1     5411.46     5949.57     91.14 o 
  -5   1   1     1278.00     1512.73     29.74 o 
  -3   1   1    42289.88    42644.79    693.88 o 
  -1   1   1    86536.99    88668.70   1918.35 o 
   1   1   1    23878.37    25857.37    645.00 o 
   3   1   1    69448.77    79384.70   1552.29 o 
   5   1   1     1225.68     1028.98     26.64 o 
   7   1   1      112.70      136.40      9.87 o 
   9   1   1      993.50      900.84     25.22 o 
  11   1   1     1786.08     1674.11     35.32 o 
  13   1   1      749.43      703.29     35.44 o 
  15   1   1        0.33       14.05     14.06 o 
  17   1   1      632.75      674.31     36.18 o 
  19   1   1     2909.69     3107.53     85.50 o 
  21   1   1     6170.54     7177.56    169.71 o 
  23   1   1      154.31      135.59    141.38 o 
  25   1   1      322.21      304.13    157.53 o 
  27   1   1      205.76      146.60     84.99 o 
 -28   2   1      126.21      108.93     87.08 o 
 -26   2   1     1179.50     1110.60    257.22 o 
 -24   2   1     1752.83     1732.63    201.39 o 
 -22   2   1      317.14      291.29     57.27 o 
 -20   2   1      793.38      844.85     59.56 o 
 -18   2   1     2973.59     2819.28     89.38 o 
 -16   2   1     1541.28     1643.52     46.72 o 
 -14   2   1        0.54        2.88     10.20 o 
 -12   2   1      357.09      331.68     17.15 o 
 -10   2   1     3446.76     3666.98     57.42 o 
  -8   2   1     2703.86     2729.56     48.55 o 
  -6   2   1     1666.45     1594.61     32.10 o 
  -4   2   1    21416.44    22322.89    345.36 o 
  -2   2   1        1.91       -0.40      3.35 o 
   0   2   1     3671.43     3804.07     75.21 o 
   2   2   1     9466.54    10575.47    225.70 o 
   4   2   1    30052.04    33360.64    634.55 o 
   6   2   1    20216.16    21817.83    289.42 o 
   8   2   1    20224.00    24702.21    298.20 o 
  10   2   1     7108.80     7077.47    100.54 o 
  12   2   1     8085.40     8194.52    121.96 o 
  14   2   1    16781.45    17759.25    271.07 o 
  16   2   1      386.83      317.59     25.49 o 
  18   2   1       73.52       17.54     18.80 o 
  20   2   1      359.27      271.43     38.96 o 
  22   2   1      430.55      418.48     76.46 o 
  24   2   1      488.33      639.31    130.56 o 
  26   2   1      698.97      621.06    110.25 o 
  28   2   1      131.63       58.28     86.99 o 
 -29   3   1      323.17      400.80    114.29 o 
 -27   3   1       45.12      102.10     77.27 o 
 -25   3   1       25.81       62.65     63.03 o 
 -23   3   1      681.80      705.21     81.05 o 
 -21   3   1      421.36      328.60     65.76 o 
 -19   3   1     5364.28     5737.63    168.01 o 
 -17   3   1    10132.01    10981.20    220.72 o 
 -15   3   1    17208.14    17130.79    261.46 o 
 -13   3   1     5884.86     5350.46     89.65 o 
 -11   3   1      181.56      149.56     19.48 o 
  -9   3   1     3708.73     4126.34     62.31 o 
  -7   3   1     2634.28     3173.06     56.71 o 
  -5   3   1      126.98      148.24     10.36 o 
  -3   3   1     7593.77     8410.44    144.22 o 
  -1   3   1    23721.31    26190.74    378.39 o 
   1   3   1    32355.99    33284.19    547.71 o 
   3   3   1    58364.66    62701.38   1200.29 o 
   5   3   1    25258.66    26757.94    420.66 o 
   7   3   1     2757.51     2517.55     40.71 o 
   9   3   1      816.97      893.78     24.63 o 
  11   3   1     1241.30     1302.81     32.16 o 
  13   3   1    11648.57    10988.75    176.15 o 
  15   3   1     4199.39     4540.58     89.51 o 
  17   3   1     7674.93     7106.72    137.13 o 
  19   3   1     4578.84     4776.78    122.97 o 
  21   3   1     3772.64     3998.95    142.69 o 
  23   3   1     1186.70     1141.56     99.69 o 
  25   3   1     1246.22     1627.53    311.46 o 
  27   3   1      798.39     1022.66    140.37 o 
 -28   4   1      579.99      607.12    114.16 o 
 -26   4   1     1913.76     1907.88    160.67 o 
 -24   4   1     1507.45     1480.91    137.62 o 
 -22   4   1      732.78      766.28     79.83 o 
 -20   4   1      323.07      198.46     43.96 o 
 -18   4   1      663.31      718.44     64.05 o 
 -16   4   1     1325.36     1322.29     51.45 o 
 -14   4   1     2075.66     1893.62     47.48 o 
 -12   4   1      298.54      270.53     17.61 o 
 -10   4   1     2536.04     2744.54     51.99 o 
  -8   4   1    17299.04    17563.01    225.76 o 
  -6   4   1    11477.02    10938.95    175.73 o 
  -4   4   1    12373.12    12747.16    178.61 o 
  -2   4   1     1659.19     1734.17     32.71 o 
   0   4   1    11359.22    12220.18    194.83 o 
   2   4   1      435.62      446.08     17.18 o 
   4   4   1     4121.18     4419.58     76.72 o 
   6   4   1     1693.82     2350.14     41.82 o 
   8   4   1      174.26       87.62     11.91 o 
  10   4   1     8937.53     9186.47    140.02 o 
  12   4   1     9213.96     9001.19    139.92 o 
  14   4   1     4646.63     4968.17     94.36 o 
  16   4   1       11.85        1.70     15.15 o 
  18   4   1        2.37       28.45     20.54 o 
  20   4   1      192.07      252.25     74.79 o 
  22   4   1      781.36      720.50     72.89 o 
  24   4   1        9.22       34.89     59.04 o 
  26   4   1        3.60      -31.46     75.66 o 
  28   4   1     1508.06     1842.34    308.72 o 
 -29   5   1        5.09       84.40     87.43 o 
 -27   5   1     1403.45     1682.13    169.80 o 
 -25   5   1       33.62       42.14     58.98 o 
 -23   5   1        9.83      -37.54     44.53 o 
 -21   5   1     1146.60     1106.63    171.54 o 
 -19   5   1     2347.18     2322.00     96.78 o 
 -17   5   1      904.37     1091.89     56.46 o 
 -15   5   1     2301.58     2351.54     63.63 o 
 -13   5   1     6032.80     6246.93    108.44 o 
 -11   5   1     5765.10     6040.07    103.35 o 
  -9   5   1       45.55       23.53      9.00 o 
  -7   5   1     4339.52     4684.23     80.37 o 
  -5   5   1      442.91      469.78     16.48 o 
  -3   5   1       19.74       62.26      8.74 o 
  -1   5   1    28460.15    30146.99    410.35 o 
   1   5   1     5275.49     5145.76     83.00 o 
   3   5   1    21188.75    22414.79    323.37 o 
   5   5   1    33513.98    36090.32    486.33 o 
   7   5   1    26597.60    27592.77    399.14 o 
   9   5   1     2708.70     2624.88     44.67 o 
  11   5   1      680.92      606.14     26.37 o 
  13   5   1     2071.49     1890.39     48.92 o 
  15   5   1        3.75        1.86     14.06 o 
  17   5   1     2512.57     2266.72     83.15 o 
  19   5   1     2931.54     3061.47    115.00 o 
  21   5   1     2762.87     2961.81    122.88 o 
  23   5   1     1157.72     1298.39    107.56 o 
  25   5   1     1822.67     2047.85    232.40 o 
  27   5   1      824.48      465.64    112.73 o 
 -28   6   1       12.86       -8.72     81.77 o 
 -26   6   1     1391.43     1528.13    125.49 o 
 -24   6   1      927.78     1025.87    181.48 o 
 -22   6   1     1538.23     1590.74    107.20 o 
 -20   6   1      493.25      447.87     53.63 o 
 -18   6   1     1012.75      988.96     81.40 o 
 -16   6   1     3470.63     3496.47    103.24 o 
 -14   6   1      154.82      101.09     20.93 o 
 -12   6   1      711.07      644.70     27.49 o 
 -10   6   1      409.65      531.00     23.80 o 
  -8   6   1    37989.85    37864.42    514.88 o 
  -6   6   1    17445.20    16419.45    242.30 o 
  -4   6   1     2798.67     2326.38     46.30 o 
  -2   6   1        6.69       12.80      7.21 o 
   0   6   1     3508.80     3844.19     70.77 o 
   2   6   1     1102.18      846.37     23.73 o 
   4   6   1     1427.83     1461.61     30.82 o 
   6   6   1     4666.56     5174.86     87.57 o 
   8   6   1     2696.23     2625.43     50.91 o 
  10   6   1     9502.31     9641.13    146.53 o 
  12   6   1     5073.50     4888.95     90.76 o 
  14   6   1      215.89      234.15     23.70 o 
  16   6   1       33.89       25.13     24.22 o 
  18   6   1     1142.55     1004.69     61.01 o 
  20   6   1      684.26      754.37     68.30 o 
  22   6   1      483.17      352.39     60.94 o 
  24   6   1      860.36      762.45    108.65 o 
  26   6   1      152.74      174.90     82.15 o 
 -27   7   1      306.53      266.51    118.01 o 
 -25   7   1      186.24      188.97     70.09 o 
 -23   7   1     1654.67     1867.52    178.90 o 
 -21   7   1     4094.93     4260.04    172.62 o 
 -19   7   1     3157.47     3279.36    119.99 o 
 -17   7   1      930.97      984.28     63.36 o 
 -15   7   1      176.56      138.16     30.46 o 
 -13   7   1     1890.29     2020.84     68.72 o 
 -11   7   1     4621.73     4274.02     84.62 o 
  -9   7   1     3493.45     3432.72     70.42 o 
  -7   7   1      961.65     1071.99     28.20 o 
  -5   7   1      836.49      762.58     25.28 o 
  -3   7   1     9991.38    10562.70    171.50 o 
  -1   7   1      130.72      468.07     23.47 o 
   1   7   1     8234.58    10552.69    153.03 o 
   3   7   1       59.44       49.17     11.37 o 
   5   7   1     6036.35     6161.88     91.85 o 
   7   7   1    13675.72    12954.64    187.91 o 
   9   7   1     1337.07     1186.95     37.02 o 
  11   7   1      674.06      744.44     28.07 o 
  13   7   1        1.25        8.94     15.93 o 
  15   7   1      827.57      917.80     53.46 o 
  17   7   1      298.46      241.75     38.62 o 
  19   7   1       23.19       54.85     37.06 o 
  21   7   1        3.65      -26.82     40.70 o 
  23   7   1       16.49      -23.76     54.92 o 
  25   7   1      319.25      298.25     82.05 o 
  27   7   1      318.95      223.81     88.38 o 
 -28   8   1      715.04      689.86    107.99 o 
 -26   8   1     2090.17     2298.38    261.96 o 
 -24   8   1     1427.64     1708.07    124.71 o 
 -22   8   1     1687.65     1749.57    116.58 o 
 -20   8   1      130.44      141.09     50.08 o 
 -18   8   1        3.58        5.45     31.70 o 
 -16   8   1       49.99       67.42     25.43 o 
 -14   8   1       60.21       69.23     20.66 o 
 -12   8   1     4789.94     4701.63    108.81 o 
 -10   8   1       21.88       20.51     13.08 o 
  -8   8   1    23531.03    23274.41    327.12 o 
  -6   8   1    32218.45    33686.77    437.00 o 
  -4   8   1    20161.88    20197.30    267.89 o 
  -2   8   1      155.24      188.56     16.72 o 
   0   8   1      146.25      193.25     13.17 o 
   2   8   1        8.86       34.53      8.91 o 
   4   8   1       47.11       30.08      9.24 o 
   6   8   1     1974.67     1770.18     37.75 o 
   8   8   1     1176.46     1217.87     35.25 o 
  10   8   1    13240.69    12834.22    212.39 o 
  12   8   1     3324.30     3452.34    109.10 o 
  14   8   1     6628.59     6065.03    177.82 o 
  16   8   1     1966.03     1991.60     82.11 o 
  18   8   1      991.93      948.64     70.40 o 
  20   8   1     1270.52     1284.50    137.93 o 
  22   8   1      466.46      433.23     66.91 o 
  24   8   1      409.41      575.16     94.14 o 
  26   8   1        0.68        8.65     73.83 o 
 -27   9   1      116.40       16.62     79.42 o 
 -25   9   1      380.41      428.70     88.49 o 
 -23   9   1       93.02       39.69     58.98 o 
 -21   9   1      536.65      508.43     74.27 o 
 -19   9   1     1088.62     1039.95     87.41 o 
 -17   9   1        6.78       19.00     30.37 o 
 -15   9   1      165.46      100.16     25.61 o 
 -13   9   1      303.34      259.23     28.66 o 
 -11   9   1     7869.26     7497.62    145.40 o 
  -9   9   1        7.30        6.59     14.57 o 
  -7   9   1      160.65      139.86     13.92 o 
  -5   9   1     1213.46      984.36     38.29 o 
  -3   9   1     4005.69     3952.31     66.40 o 
  -1   9   1     2805.84     2923.60     51.01 o 
   1   9   1       17.31       21.97      9.35 o 
   3   9   1     3708.85     3445.71     66.60 o 
   5   9   1     1422.20     1332.31     34.61 o 
   7   9   1     2055.92     2114.74     52.35 o 
   9   9   1    11395.07    11415.79    181.60 o 
  11   9   1       18.68        0.91     17.87 o 
  13   9   1     2075.45     1782.37     78.41 o 
  15   9   1     2048.72     1926.23    131.35 o 
  17   9   1      123.00      138.59     40.76 o 
  19   9   1       61.62       40.29     38.84 o 
  21   9   1       29.97       83.75     60.66 o 
  23   9   1     1011.11     1150.98    149.74 o 
  25   9   1     1420.25     1390.24    127.33 o 
 -26  10   1     1305.67     1321.19    255.20 o 
 -24  10   1      613.64      644.66     94.78 o 
 -22  10   1       50.43       49.41     53.60 o 
 -20  10   1     1414.35     1685.52    110.67 o 
 -18  10   1       76.74       68.93     38.02 o 
 -16  10   1      825.03      659.57     48.63 o 
 -14  10   1        2.33       41.89     28.27 o 
 -12  10   1     1719.62     1771.53     61.37 o 
 -10  10   1    10202.81    10200.68    188.56 o 
  -8  10   1    24132.52    24601.59    381.11 o 
  -6  10   1    23494.24    23129.49    357.06 o 
  -4  10   1    13931.07    15237.33    229.97 o 
  -2  10   1     8850.98     8941.31    144.96 o 
   0  10   1     4787.72     4825.82     82.58 o 
   2  10   1      966.97      965.29     51.00 o 
   4  10   1        2.09       -1.36     11.68 o 
   6  10   1    10162.87    10380.22    156.88 o 
   8  10   1      509.06      459.20     26.06 o 
  10  10   1     7960.71     8226.40    171.45 o 
  12  10   1     6949.09     7021.74    154.92 o 
  14  10   1     3836.22     4030.77    116.74 o 
  16  10   1      799.91      775.93     55.17 o 
  18  10   1      924.81      928.46     73.47 o 
  20  10   1      868.44      858.84     78.35 o 
  22  10   1        1.14       71.05     59.45 o 
  24  10   1       49.77       33.01     71.68 o 
 -25  11   1      525.36      381.25     91.14 o 
 -23  11   1        5.79       -9.37     60.27 o 
 -21  11   1      301.46      363.96     71.48 o 
 -19  11   1       13.84       21.93     49.17 o 
 -17  11   1       19.44       33.68     34.26 o 
 -15  11   1      130.40       97.69     41.27 o 
 -13  11   1      812.33      761.06     48.67 o 
 -11  11   1     1337.57     1227.18     47.88 o 
  -9  11   1     2397.92     2333.73     64.13 o 
  -7  11   1     4546.27     4353.41     95.41 o 
  -5  11   1     1773.57     1577.01     42.29 o 
  -3  11   1     1340.87     1377.32     47.16 o 
  -1  11   1       78.66       19.95     13.55 o 
   1  11   1      139.91      117.19     17.24 o 
   3  11   1      224.34      276.16     25.04 o 
   5  11   1     1188.45     1215.96     37.95 o 
   7  11   1      904.89      817.80     34.79 o 
   9  11   1     1837.09     1745.01     61.28 o 
  11  11   1      989.47      940.89     47.69 o 
  13  11   1     1087.07     1108.82     79.14 o 
  15  11   1      502.84      477.70     52.50 o 
  17  11   1     2182.92     2507.25    119.90 o 
  19  11   1     1724.02     1603.76    191.52 o 
  21  11   1       43.49       49.21     54.42 o 
  23  11   1       62.54      158.17     75.07 o 
 -24  12   1      753.63      873.78    131.22 o 
 -22  12   1      430.64      266.38     73.23 o 
 -20  12   1     1445.61     1613.63    145.31 o 
 -18  12   1      957.22     1019.19    131.90 o 
 -16  12   1      217.57      187.06     49.82 o 
 -14  12   1      723.33      705.19     57.80 o 
 -12  12   1     7370.27     7942.34    172.52 o 
 -10  12   1     3849.21     3691.28     90.23 o 
  -8  12   1      217.92      159.34     25.58 o 
  -6  12   1       49.18       39.79     16.75 o 
  -4  12   1     4953.30     5009.96     98.20 o 
  -2  12   1    15984.02    15508.60    268.98 o 
   0  12   1     7132.64     6679.49    122.09 o 
   2  12   1      565.23      677.16     31.71 o 
   4  12   1     6564.37     5968.93    132.83 o 
   6  12   1     2499.88     2501.91     58.93 o 
   8  12   1      515.51      465.41     35.20 o 
  10  12   1     1649.92     1883.61     67.28 o 
  12  12   1     3181.12     3157.47     93.47 o 
  14  12   1     3586.16     3541.42    112.45 o 
  16  12   1     1571.58     1508.13    136.63 o 
  18  12   1      722.76      648.07     84.64 o 
  20  12   1     2169.39     2173.89    116.79 o 
  22  12   1      609.92      682.78    125.37 o 
 -23  13   1       61.47       73.62     73.99 o 
 -21  13   1       69.68      128.14     68.74 o 
 -19  13   1      427.89      607.05     80.83 o 
 -17  13   1      569.69      678.69     84.07 o 
 -15  13   1      839.59      753.43     72.00 o 
 -13  13   1        3.79       45.53     34.71 o 
 -11  13   1      439.03      412.60     48.06 o 
  -9  13   1     2425.18     2418.67     92.67 o 
  -7  13   1      463.10      403.80     34.67 o 
  -5  13   1     2234.72     1832.97     53.58 o 
  -3  13   1     2429.15     2105.80     60.17 o 
  -1  13   1       53.74       58.66     18.11 o 
   1  13   1     1637.93     1586.17     49.76 o 
   3  13   1      155.84      129.94     23.13 o 
   5  13   1       72.81       51.62     18.90 o 
   7  13   1      685.60      613.05     40.48 o 
   9  13   1      333.62      358.24     35.06 o 
  11  13   1      196.63      215.24     37.12 o 
  13  13   1      407.93      406.46     49.00 o 
  15  13   1      790.28      748.33     79.12 o 
  17  13   1        9.68       -7.85     51.76 o 
  19  13   1       12.43       -4.61     59.95 o 
  21  13   1      829.59      932.04    311.17 o 
 -22  14   1     1032.09     1001.58    110.43 o 
 -20  14   1     1082.32     1094.45    107.00 o 
 -18  14   1      239.84      195.24     97.63 o 
 -16  14   1      152.45      133.38     52.48 o 
 -14  14   1     3977.74     4285.16    145.28 o 
 -12  14   1     4202.40     4415.74    128.82 o 
 -10  14   1     1711.74     1979.35    172.87 o 
  -8  14   1     2147.09     2100.89     65.68 o 
  -6  14   1       23.87       55.56     19.90 o 
  -4  14   1      258.89      368.20     28.98 o 
  -2  14   1     4907.37     5393.88    117.03 o 
   0  14   1     2249.51     2310.66     66.29 o 
   2  14   1     1873.96     1660.61     60.77 o 
   4  14   1     1533.77     1447.44     62.41 o 
   6  14   1      307.12      376.65     42.63 o 
   8  14   1     1516.60     1519.80     68.67 o 
  10  14   1       51.08       49.49     29.40 o 
  12  14   1      346.52      260.68     48.21 o 
  14  14   1     2269.75     2234.66    121.15 o 
  16  14   1     2546.57     2598.73    148.66 o 
  18  14   1      433.83      524.70    155.16 o 
  20  14   1        3.50      -82.92     75.30 o 
 -21  15   1       55.69       53.73     88.60 o 
 -19  15   1      480.80      515.05    165.18 o 
 -17  15   1     1060.54      949.53    145.42 o 
 -15  15   1     3003.10     3102.48    246.38 o 
 -13  15   1      270.42      351.34     59.04 o 
 -11  15   1        1.34       15.25     30.45 o 
  -9  15   1        2.72        8.19     35.06 o 
  -7  15   1      545.65      487.99     51.61 o 
  -5  15   1      125.75       71.73     29.64 o 
  -3  15   1      477.08      432.77     43.72 o 
  -1  15   1      240.59      217.18     38.44 o 
   1  15   1      525.89      498.78     64.48 o 
   3  15   1     2528.98     2604.74    100.67 o 
   5  15   1     1801.67     1811.91     87.28 o 
   7  15   1      343.05      250.97     37.74 o 
   9  15   1      839.34      772.14     62.02 o 
  11  15   1     1289.02     1342.44     80.64 o 
  13  15   1       20.74       45.79     43.36 o 
  15  15   1      199.78      199.52     63.14 o 
  17  15   1      141.23      192.91     68.99 o 
  19  15   1      225.81      273.13     96.60 o 
 -20  16   1     1435.37     1693.06    246.98 o 
 -18  16   1      183.01      157.53    137.63 o 
 -16  16   1      128.75       19.33     92.33 o 
 -14  16   1      546.70      637.06    138.20 o 
 -12  16   1      578.68      418.07    122.91 o 
 -10  16   1     1851.04     1509.56    174.27 o 
  -8  16   1      436.45      319.26     68.24 o 
  -6  16   1      240.50      229.71     55.39 o 
  -4  16   1      981.05     1141.01     87.37 o 
  -2  16   1     3921.99     3949.35    324.29 o 
   0  16   1     1233.66     1232.71     63.61 o 
   2  16   1      543.75      445.49     43.77 o 
   4  16   1      472.34      437.55     44.02 o 
   6  16   1      895.82      879.07     64.79 o 
   8  16   1     1125.98      975.77     88.25 o 
  10  16   1     2482.09     2648.17    110.21 o 
  12  16   1     1136.22     1167.24    101.07 o 
  14  16   1     1173.13     1121.10     95.84 o 
  16  16   1     2047.76     1976.45    127.87 o 
  18  16   1      528.79      378.09    103.01 o 
 -19  17   1      178.34      108.77    147.15 o 
 -17  17   1      318.34      120.03    122.91 o 
 -15  17   1        4.83     -100.98    104.45 o 
 -13  17   1      462.65      581.09    145.70 o 
 -11  17   1      638.96      962.52    161.57 o 
  -9  17   1      720.63      648.60    134.16 o 
  -7  17   1      139.84       46.16     79.63 o 
  -5  17   1     1735.57     1513.89    166.48 o 
  -3  17   1     1363.73     1469.77    116.05 o 
  -1  17   1      557.08      462.22     58.09 o 
   1  17   1      725.06      584.94     61.78 o 
   3  17   1     2898.78     3004.41    160.71 o 
   5  17   1      716.34      707.29     95.57 o 
   7  17   1     2894.15     3173.44    121.07 o 
   9  17   1     1108.97      995.36     74.84 o 
  11  17   1        6.91       26.79     45.30 o 
  13  17   1      184.33      115.78     57.30 o 
  15  17   1       83.30       36.65     61.87 o 
  17  17   1       80.17       51.04     88.14 o 
 -16  18   1       83.57       42.99    130.12 o 
 -14  18   1      666.89      403.07    144.84 o 
 -12  18   1      487.48      542.14    139.36 o 
 -10  18   1      201.13      137.63    106.75 o 
  -8  18   1     1066.69     1155.25    165.61 o 
  -6  18   1       88.21      137.34     91.17 o 
  -4  18   1      149.31      200.81     88.58 o 
  -2  18   1     1432.30     1758.56    227.79 o 
   0  18   1     3324.50     3687.20    185.10 o 
   2  18   1     2495.61     3081.19    168.50 o 
   4  18   1      440.41      442.14     81.00 o 
   6  18   1      349.10      395.20    147.29 o 
   8  18   1      192.51      157.67     67.31 o 
  10  18   1      340.25      240.63     83.89 o 
  12  18   1       61.53       39.64     80.51 o 
  14  18   1      156.90      -25.97    127.24 o 
  16  18   1     1453.15     1315.67    233.42 o 
 -15  19   1      262.79      114.83    144.55 o 
 -13  19   1      637.60      602.44    164.75 o 
 -11  19   1      878.80      616.29    151.48 o 
  -9  19   1     2598.20     2644.03    248.42 o 
  -7  19   1       16.56      -10.39     91.46 o 
  -5  19   1      363.18      360.94    118.29 o 
  -3  19   1       68.83      -82.81     70.40 o 
  -1  19   1      862.30      830.08    134.16 o 
   3  19   1       97.81      104.29     71.03 o 
   5  19   1     1225.09     1233.37    125.12 o 
   7  19   1      752.91      633.29    101.67 o 
   9  19   1      575.59      585.13    163.59 o 
  11  19   1       66.76       94.92    131.57 o 
  13  19   1       94.38       64.92    122.62 o 
 -12  20   1      351.08      440.00    151.48 o 
 -10  20   1       44.95      -94.35    105.60 o 
  -8  20   1       65.28       19.62    112.52 o 
  -6  20   1       80.37      230.24    122.91 o 
  -4  20   1      785.70      902.21    155.51 o 
  -2  20   1      288.99      197.35    101.56 o 
   4  20   1     3388.13     3946.43    301.22 o 
   6  20   1      336.44      259.67    130.41 o 
   8  20   1       44.03       81.08    123.20 o 
  10  20   1      156.12       -9.52    115.12 o 
  -9  21   1      152.02      255.63    134.45 o 
  -7  21   1      113.52      288.81    130.99 o 
  -5  21   1      138.45      198.50    117.14 o 
   5  21   1     3161.31     3405.16    299.49 o 
   7  21   1      923.26     1147.17    199.66 o 
 -30   0   2      798.62      922.99    203.41 o 
 -28   0   2       90.07      203.12    126.37 o 
 -26   0   2      272.05       32.03     94.06 o 
 -24   0   2      138.34      178.02     90.31 o 
 -22   0   2      161.91      102.43     67.80 o 
 -20   0   2     1274.41     1453.87    150.61 o 
 -18   0   2      114.03       38.48     34.27 o 
 -16   0   2     3555.84     3567.52     88.92 o 
 -14   0   2    42287.09    42210.08    821.47 o 
 -12   0   2     6994.37     5505.06    114.43 o 
 -10   0   2    14716.26    15061.79    275.49 o 
  -8   0   2      239.59      338.69     21.34 o 
  -6   0   2     2587.74     2598.00     67.90 o 
  -4   0   2        2.48      -18.14      9.07 o 
   2   0   2    23327.68    28529.96   1231.56 o 
   4   0   2    14625.50    16387.23    514.34 o 
   6   0   2    17880.20    19638.99    396.49 o 
   8   0   2       46.34      184.36     15.72 o 
  10   0   2     2489.22     2919.57     66.62 o 
  12   0   2      621.03      621.78     42.99 o 
  14   0   2      887.70      962.59     57.19 o 
  16   0   2       35.23       43.63     24.59 o 
  18   0   2       33.55       -1.47     26.36 o 
  20   0   2      201.11      197.26     47.63 o 
  22   0   2      390.96      370.69     65.23 o 
  24   0   2     3403.90     4082.90    310.74 o 
  26   0   2      738.36      729.10    173.40 o 
 -29   1   2      248.77      421.33    107.59 o 
 -27   1   2      145.90       49.63     72.10 o 
 -25   1   2      294.28      298.00     77.41 o 
 -23   1   2      118.24       87.30     50.43 o 
 -21   1   2     1347.45     1217.20    140.94 o 
 -19   1   2      271.08      373.75     49.00 o 
 -17   1   2      408.87      451.94     26.67 o 
 -15   1   2      193.30      168.34     15.97 o 
 -13   1   2     2800.48     3141.48     57.37 o 
 -11   1   2     1766.25     2219.43     40.19 o 
  -9   1   2      589.95      605.98     28.01 o 
  -7   1   2      384.01      484.89     15.37 o 
  -5   1   2    46750.13    51052.12    777.30 o 
  -3   1   2     2334.73     2470.69     43.74 o 
  -1   1   2    10105.76    10309.97    318.16 o 
   1   1   2     4178.55     4920.91    140.15 o 
   3   1   2       28.34       39.62      5.52 o 
   5   1   2     2293.76     2790.60     79.61 o 
   7   1   2       73.83        4.56      6.56 o 
   9   1   2      142.02      121.39     11.49 o 
  11   1   2     3650.15     3915.50     66.61 o 
  13   1   2     1049.03     1106.27     43.90 o 
  15   1   2       66.70       57.14     16.41 o 
  17   1   2        9.55        5.37     17.02 o 
  19   1   2        4.70       41.99     24.18 o 
  21   1   2      103.34       92.89     32.64 o 
  23   1   2        2.37      -20.98     41.49 o 
  25   1   2      304.24      142.62    116.71 o 
  27   1   2       41.89       47.28    119.30 o 
 -30   2   2     1116.39     1284.56    207.74 o 
 -28   2   2     1136.25     1117.49    137.47 o 
 -26   2   2      253.27      166.99     95.36 o 
 -24   2   2      564.09      493.59     84.14 o 
 -22   2   2       61.38      -68.78     34.54 o 
 -20   2   2     1297.43     1163.99     80.15 o 
 -18   2   2      149.73      110.44     34.77 o 
 -16   2   2    12955.55    12703.02    179.19 o 
 -14   2   2    23014.97    23694.00    330.87 o 
 -12   2   2    52318.86    53080.66    680.49 o 
 -10   2   2    39062.22    41182.38    533.85 o 
  -8   2   2       55.34       23.36      7.55 o 
  -6   2   2      676.95      728.08     18.13 o 
  -4   2   2     4280.43     4957.74     81.14 o 
  -2   2   2     2731.42     3056.70     54.45 o 
   0   2   2    18657.74    19953.39    290.30 o 
   2   2   2    32033.07    32660.96    467.10 o 
   4   2   2    53889.41    59009.64   1315.53 o 
   6   2   2    64268.52    76678.13   1514.02 o 
   8   2   2    14324.99    15762.88    205.89 o 
  10   2   2     1490.72     1740.26     35.81 o 
  12   2   2    20437.03    20951.28    313.11 o 
  14   2   2    11360.96    12499.46    200.34 o 
  16   2   2     2096.57     2144.51     65.27 o 
  18   2   2      392.84      383.03     32.48 o 
  20   2   2     1067.53     1101.87     60.58 o 
  22   2   2     1396.17     1351.76     86.05 o 
  24   2   2      969.80      925.95    161.00 o 
  26   2   2      162.84      247.89     90.43 o 
 -29   3   2      259.29      142.59     92.56 o 
 -27   3   2      138.09       96.15     77.38 o 
 -25   3   2      463.84      327.31     78.65 o 
 -23   3   2      742.45      804.80    185.21 o 
 -21   3   2     1289.16     1341.71     90.15 o 
 -19   3   2     8108.30     8235.42    216.54 o 
 -17   3   2     2311.66     2498.47     67.15 o 
 -15   3   2      819.88      675.43     27.46 o 
 -13   3   2      258.17      220.08     17.30 o 
 -11   3   2      889.57      657.84     25.89 o 
  -9   3   2      663.37      516.95     18.24 o 
  -7   3   2        5.45       34.84      7.34 o 
  -5   3   2    10796.69    11351.46    180.81 o 
  -3   3   2     5224.82     5707.67     86.83 o 
  -1   3   2     1328.14     1289.86     23.66 o 
   1   3   2      682.62      701.19     15.74 o 
   3   3   2    12415.22    14106.81    249.05 o 
   5   3   2    42790.47    50186.21    915.45 o 
   7   3   2    44375.43    51497.37    659.42 o 
   9   3   2      393.33      449.26     18.35 o 
  11   3   2     9765.40    10388.06    156.96 o 
  13   3   2    14305.20    15488.31    240.11 o 
  15   3   2     6713.73     6459.36    118.43 o 
  17   3   2        2.75       14.76     18.25 o 
  19   3   2      236.09      250.28     35.50 o 
  21   3   2       52.73       22.03     34.48 o 
  23   3   2      724.58      828.90    126.34 o 
  25   3   2      319.75      287.36     86.78 o 
  27   3   2       59.37       59.77     83.05 o 
 -30   4   2      748.16      829.92    139.15 o 
 -28   4   2     3294.83     3777.29    401.63 o 
 -26   4   2        1.44       33.30     67.93 o 
 -24   4   2      119.72       90.62     52.53 o 
 -22   4   2       65.15       -5.80     40.29 o 
 -20   4   2      914.76      812.59     70.03 o 
 -18   4   2       45.79       56.86     28.15 o 
 -16   4   2     9036.91     8790.84    171.01 o 
 -14   4   2     2800.08     2660.50     54.52 o 
 -12   4   2     4896.45     4457.31     72.96 o 
 -10   4   2     3287.75     2825.00     52.03 o 
  -8   4   2    12748.36    12782.81    182.55 o 
  -6   4   2     1334.25     1478.33     31.88 o 
  -4   4   2     3975.48     3902.40     63.95 o 
  -2   4   2      112.11      115.64      8.72 o 
   0   4   2     2696.10     2731.56     44.85 o 
   2   4   2     4880.59     4584.03     80.70 o 
   4   4   2    26912.26    28813.34    395.43 o 
   6   4   2    12183.09    12713.50    195.80 o 
   8   4   2     9736.64     9749.73    161.32 o 
  10   4   2      838.33      858.87     26.53 o 
  12   4   2     5499.25     5233.02     96.36 o 
  14   4   2     1165.45      948.14     43.00 o 
  16   4   2     1352.64     1510.60     50.14 o 
  18   4   2        1.26       15.20     20.91 o 
  20   4   2     1023.67     1090.66    119.68 o 
  22   4   2     1609.79     1701.47    100.46 o 
  24   4   2     3862.66     4108.66    188.86 o 
  26   4   2      984.15      639.50    114.20 o 
 -29   5   2       80.30       65.98     88.64 o 
 -27   5   2        2.49       48.98     78.17 o 
 -25   5   2      249.51      246.94     67.65 o 
 -23   5   2     4173.22     4334.09    218.34 o 
 -21   5   2     6352.34     6411.98    220.37 o 
 -19   5   2      522.87      501.84     50.09 o 
 -17   5   2      178.62      103.92     25.91 o 
 -15   5   2     1902.40     1855.61     59.92 o 
 -13   5   2        6.20       26.41     10.77 o 
 -11   5   2     4050.32     3994.84     70.25 o 
  -9   5   2      361.95      466.63     19.69 o 
  -7   5   2     8263.27     7584.15    120.56 o 
  -5   5   2    34426.08    35170.93    528.58 o 
  -3   5   2    15213.15    14901.68    221.40 o 
  -1   5   2     5601.69     5919.64     94.40 o 
   1   5   2     1614.60     1815.80     38.79 o 
   3   5   2        6.03        0.83      7.60 o 
   5   5   2     8476.04     8636.71    128.44 o 
   7   5   2     6314.68     6094.27     96.19 o 
   9   5   2       97.90       66.24     15.19 o 
  11   5   2     4315.73     4227.08     86.86 o 
  13   5   2     8057.03     7692.86    133.44 o 
  15   5   2     1921.69     1869.76     80.32 o 
  17   5   2      815.95      817.92     42.32 o 
  19   5   2        5.30       48.09     36.23 o 
  21   5   2      208.84      250.47     66.34 o 
  23   5   2     2149.53     2338.56    120.86 o 
  25   5   2     1257.54     1310.22    119.90 o 
  27   5   2      110.04       11.13     85.60 o 
 -28   6   2        5.24       60.94     82.12 o 
 -26   6   2      708.45      536.87     89.14 o 
 -24   6   2       93.08      177.58     63.81 o 
 -22   6   2       36.37       68.67     42.96 o 
 -20   6   2      233.48      204.01     60.73 o 
 -18   6   2      971.45      959.41     62.53 o 
 -16   6   2     2772.80     2836.56     81.45 o 
 -14   6   2     3215.27     3042.54     87.60 o 
 -12   6   2     1534.22     1712.95     41.77 o 
 -10   6   2     1305.59      948.69     27.42 o 
  -8   6   2     6111.81     6020.91    100.63 o 
  -6   6   2      868.12      771.29     22.95 o 
  -4   6   2     9628.43    11320.11    180.68 o 
  -2   6   2      155.08      218.97     17.65 o 
   0   6   2      543.85      723.30     21.66 o 
   2   6   2     6147.31     6463.72     97.99 o 
   4   6   2     3317.31     3528.36     87.49 o 
   6   6   2     1265.47     1188.57     32.74 o 
   8   6   2     9006.67     8958.68    130.19 o 
  10   6   2     8090.94     7865.64    119.40 o 
  12   6   2     2034.87     2133.96     52.49 o 
  14   6   2      646.85      565.20     34.60 o 
  16   6   2      126.93       90.89     26.96 o 
  18   6   2      325.52      246.67     38.93 o 
  20   6   2      223.44      163.89     46.09 o 
  22   6   2      243.56      138.49     54.46 o 
  24   6   2       12.39      -34.19     60.16 o 
  26   6   2       73.61      147.65     79.43 o 
 -29   7   2      316.98      220.35    142.10 o 
 -27   7   2      186.42      194.76     78.50 o 
 -25   7   2      358.03      500.68     85.02 o 
 -23   7   2     2304.78     2188.99    129.40 o 
 -21   7   2     4396.01     4168.08    168.23 o 
 -19   7   2      407.58      422.61     77.95 o 
 -17   7   2      391.43      280.67     39.67 o 
 -15   7   2       39.31       24.84     18.64 o 
 -13   7   2     3682.83     3529.79     87.65 o 
 -11   7   2      687.59      699.37     42.67 o 
  -9   7   2     3110.86     3037.40     54.03 o 
  -7   7   2     8958.55     8524.89    117.09 o 
  -5   7   2    15777.02    15067.95    224.91 o 
  -3   7   2     4881.91     3373.48     61.81 o 
  -1   7   2     3742.34     4539.23     77.73 o 
   1   7   2      162.74      219.70     14.38 o 
   3   7   2     4716.68     4733.97     76.77 o 
   5   7   2     5708.18     5509.36     94.37 o 
   7   7   2     2692.15     2737.57     53.75 o 
   9   7   2        0.71        1.54     11.24 o 
  11   7   2     1002.88      940.34     35.49 o 
  13   7   2     9274.07     9010.44    188.40 o 
  15   7   2     5339.90     5193.17    139.82 o 
  17   7   2     1279.88     1181.71     66.20 o 
  19   7   2      881.96     1190.01     89.41 o 
  21   7   2      383.45      503.05     71.21 o 
  23   7   2       27.30       42.84     55.93 o 
  25   7   2      815.72      797.24    132.33 o 
 -28   8   2      648.04      587.57    223.37 o 
 -26   8   2      169.14      126.51     71.64 o 
 -24   8   2       35.87       43.85     58.33 o 
 -22   8   2        9.76       40.59     49.71 o 
 -20   8   2     2139.18     2015.88    112.70 o 
 -18   8   2     5438.45     5570.71    165.93 o 
 -16   8   2     3366.91     3189.32    110.36 o 
 -14   8   2      189.13      143.30     23.33 o 
 -12   8   2     5210.94     4864.81    110.64 o 
 -10   8   2     3721.32     3747.68     73.32 o 
  -8   8   2     4835.91     4662.44     81.28 o 
  -6   8   2    12877.96    12795.34    176.93 o 
  -4   8   2     1366.13     1659.09     36.77 o 
  -2   8   2        9.69        7.38      8.01 o 
   0   8   2      435.58      350.38     17.02 o 
   2   8   2      232.02      338.89     16.98 o 
   4   8   2       83.06       42.50     10.22 o 
   6   8   2     5893.10     5864.27    100.42 o 
   8   8   2     1087.63     1244.11     59.75 o 
  10   8   2     9645.88    10035.29    184.52 o 
  12   8   2     3899.09     3502.73    101.61 o 
  14   8   2      408.42      270.62     34.91 o 
  16   8   2      381.35      414.37     47.95 o 
  18   8   2       87.37       60.26     39.11 o 
  20   8   2       64.93       64.66     46.18 o 
  22   8   2      227.43      113.95     64.17 o 
  24   8   2     1306.76     1413.57    134.09 o 
 -27   9   2     1020.47      930.96    111.00 o 
 -25   9   2      330.89      315.05     88.68 o 
 -23   9   2     3382.80     3619.71    169.02 o 
 -21   9   2     5479.77     5992.19    218.90 o 
 -19   9   2     1667.71     1507.90    202.68 o 
 -17   9   2     2076.88     2079.48     91.32 o 
 -15   9   2     2523.21     2522.28     85.96 o 
 -13   9   2     1567.49     1544.49     64.80 o 
 -11   9   2        2.78        9.09     15.29 o 
  -9   9   2     4141.62     4141.36     96.78 o 
  -7   9   2    15723.04    15711.68    205.65 o 
  -5   9   2    19862.86    19962.26    255.20 o 
  -3   9   2    24092.83    24138.19    334.56 o 
  -1   9   2    11953.77    12340.47    190.68 o 
   1   9   2    12665.92    12143.62    186.15 o 
   3   9   2     9625.60     9203.44    132.78 o 
   5   9   2      734.89      697.49     29.17 o 
   7   9   2     1714.74     1534.42     41.55 o 
   9   9   2      732.53      681.21     37.27 o 
  11   9   2      121.95      141.06     30.47 o 
  13   9   2     2262.94     2376.27     92.96 o 
  15   9   2     1921.04     2000.87     91.13 o 
  17   9   2     4322.69     4653.95    155.71 o 
  19   9   2     1356.82     1236.27     86.23 o 
  21   9   2      474.21      388.37     65.33 o 
  23   9   2     1553.92     1579.75    110.01 o 
  25   9   2      899.00      824.76    111.09 o 
 -26  10   2      577.01      497.61     93.66 o 
 -24  10   2      196.87      128.75    114.26 o 
 -22  10   2      236.44      214.04     63.76 o 
 -20  10   2      250.51      219.68     62.33 o 
 -18  10   2      236.04      204.93     51.54 o 
 -16  10   2       21.06      -13.47     29.97 o 
 -14  10   2     2328.76     2265.88     72.27 o 
 -12  10   2        3.06       13.19     17.51 o 
 -10  10   2      201.77      244.11     27.07 o 
  -8  10   2      208.99      186.01     19.45 o 
  -6  10   2     2255.12     2131.62     46.48 o 
  -4  10   2        0.01       12.08     11.57 o 
  -2  10   2     5017.51     5265.17     92.48 o 
   0  10   2     2069.92     2035.43     47.04 o 
   2  10   2      675.90      680.89     27.62 o 
   4  10   2     2136.33     2104.23     53.14 o 
   6  10   2      179.17      180.90     17.82 o 
   8  10   2      600.42      635.03     32.78 o 
  10  10   2        2.58       31.43     19.10 o 
  12  10   2     1070.87      942.30     48.39 o 
  14  10   2      575.67      437.19     50.93 o 
  16  10   2     1648.35     1552.57     85.81 o 
  18  10   2       22.22       -5.61     39.58 o 
  20  10   2        1.04       23.73     47.69 o 
  22  10   2       60.32      132.37     60.85 o 
  24  10   2      574.10      630.64    104.36 o 
 -25  11   2      151.55      134.07     72.51 o 
 -23  11   2     1087.62      970.23    101.04 o 
 -21  11   2      333.25      123.57     59.17 o 
 -19  11   2     1013.98      878.89     83.11 o 
 -17  11   2     3087.72     3156.08    137.71 o 
 -15  11   2      545.87      590.49     52.59 o 
 -13  11   2       32.44       38.96     21.61 o 
 -11  11   2      535.43      456.55     41.28 o 
  -9  11   2     3189.46     3159.27     71.87 o 
  -7  11   2      167.05      212.86     20.81 o 
  -5  11   2    13525.83    13389.63    204.91 o 
  -3  11   2    14906.84    14909.72    239.19 o 
  -1  11   2    11372.25    11951.68    210.69 o 
   1  11   2     1717.11     1880.83     49.24 o 
   3  11   2     5653.88     5332.15    108.55 o 
   5  11   2     1168.62     1170.85     47.05 o 
   7  11   2     1759.51     1679.91     52.23 o 
   9  11   2      919.37      926.99     46.07 o 
  11  11   2     1865.18     1890.37     69.72 o 
  13  11   2     2037.74     1956.27     79.06 o 
  15  11   2     1586.99     1641.12    104.74 o 
  17  11   2      397.09      342.91     54.55 o 
  19  11   2     1627.92     1662.50    101.48 o 
  21  11   2      508.29      305.90     82.42 o 
  23  11   2      974.51     1094.35    349.84 o 
 -24  12   2      649.53      654.63    114.65 o 
 -22  12   2      384.20      363.29     89.37 o 
 -20  12   2      764.06      771.07    197.79 o 
 -18  12   2      348.60      368.83     62.82 o 
 -16  12   2       31.55        9.64     36.98 o 
 -14  12   2      984.94      911.32     62.87 o 
 -12  12   2      952.22      839.20     51.04 o 
 -10  12   2       31.63       27.51     19.04 o 
  -8  12   2    13074.20    12898.32    215.63 o 
  -6  12   2     2954.60     3046.68     69.69 o 
  -4  12   2       11.26        4.90     14.74 o 
  -2  12   2     4857.72     4708.16     93.52 o 
   0  12   2     4037.83     3466.55     75.18 o 
   2  12   2       38.19       47.73     17.76 o 
   4  12   2        2.22       -2.53     17.02 o 
   6  12   2     1088.10     1119.38     60.72 o 
   8  12   2       32.05       53.15     24.09 o 
  10  12   2      142.16       76.49     29.12 o 
  12  12   2      115.62       69.15     30.05 o 
  14  12   2      462.45      342.72     57.74 o 
  16  12   2       41.14       14.39     42.02 o 
  18  12   2      134.02      118.07     60.92 o 
  20  12   2     1990.57     2182.77    140.20 o 
  22  12   2     1108.48     1074.03    115.15 o 
 -23  13   2      792.79      594.22     93.73 o 
 -21  13   2      286.94      172.90     67.84 o 
 -19  13   2      599.83      767.50    176.55 o 
 -17  13   2     1363.29     1319.85     94.74 o 
 -15  13   2      277.62      260.77     52.84 o 
 -13  13   2       46.21       35.75     31.94 o 
 -11  13   2      313.30      295.69     33.35 o 
  -9  13   2     2467.62     2368.39     68.05 o 
  -7  13   2       56.07       87.58     23.14 o 
  -5  13   2       16.10       56.12     22.83 o 
  -3  13   2     3948.87     3851.38     89.32 o 
  -1  13   2    14658.88    14142.62    270.30 o 
   1  13   2     6156.02     6436.96    139.64 o 
   3  13   2     2379.93     2596.63     81.10 o 
   5  13   2      547.15      450.01     34.06 o 
   7  13   2      304.26      205.01     31.68 o 
   9  13   2      302.24      247.81     36.76 o 
  11  13   2      170.83      105.77     37.12 o 
  13  13   2       15.43       -3.05     35.41 o 
  15  13   2      438.49      325.89     90.00 o 
  17  13   2     2956.09     2960.80    158.58 o 
  19  13   2     4054.69     4220.75    231.47 o 
  21  13   2     1618.94     1858.96    174.29 o 
 -22  14   2      138.72      220.76     77.05 o 
 -20  14   2      126.53       50.25     59.25 o 
 -18  14   2      461.62      326.72     90.90 o 
 -16  14   2      576.94      491.50     69.69 o 
 -14  14   2      992.55     1027.73     92.56 o 
 -12  14   2      377.87      404.86     60.41 o 
 -10  14   2      182.96      159.95     48.45 o 
  -8  14   2      193.41      137.88     39.39 o 
  -6  14   2       20.98       22.74     26.54 o 
  -4  14   2      992.73      926.09     65.11 o 
  -2  14   2      149.79       99.86     27.89 o 
   0  14   2      838.48      818.51     53.18 o 
   2  14   2      821.99      703.68     44.36 o 
   4  14   2     1387.17     1428.86     78.56 o 
   6  14   2     1678.04     1655.48     70.97 o 
   8  14   2     1924.30     1935.38     88.16 o 
  10  14   2      312.62      226.84     43.69 o 
  12  14   2        0.84      -11.96     36.88 o 
  14  14   2       82.18        6.99     43.92 o 
  16  14   2      281.82      219.64     65.37 o 
  18  14   2       14.55       34.19     62.44 o 
  20  14   2       29.56       55.97     72.75 o 
 -21  15   2      496.76      360.82    110.26 o 
 -19  15   2      651.50      389.33    107.36 o 
 -17  15   2     1499.75     1814.81    526.12 o 
 -15  15   2      318.68      314.80     87.38 o 
 -13  15   2       16.51       91.62     60.90 o 
 -11  15   2     3108.71     3289.03    177.66 o 
  -9  15   2     3602.70     4137.16    166.68 o 
  -7  15   2     2024.00     2216.39     98.22 o 
  -5  15   2      654.73      623.62     70.88 o 
  -3  15   2      794.70      791.23     57.90 o 
  -1  15   2     4937.12     5092.80    197.44 o 
   1  15   2    11262.60    12253.28    282.78 o 
   3  15   2     3478.88     3548.98    263.67 o 
   5  15   2       46.96       71.18     30.32 o 
   7  15   2      170.42      183.79     39.60 o 
   9  15   2     2214.60     2445.26    104.05 o 
  11  15   2       43.67       58.56     39.50 o 
  13  15   2      292.19      164.36     50.59 o 
  15  15   2      558.28      501.65     78.98 o 
  17  15   2     4549.30     4929.58    286.13 o 
  19  15   2     2810.32     2599.37    456.16 o 
 -20  16   2        7.49       72.13    116.56 o 
 -18  16   2      457.32      389.22    145.70 o 
 -16  16   2      480.28      325.81    112.24 o 
 -14  16   2      331.14      156.38     78.99 o 
 -12  16   2     1620.03     1786.61    141.28 o 
 -10  16   2      359.70      488.58    157.82 o 
  -8  16   2     1206.20     1239.08    150.73 o 
  -6  16   2      374.41      490.83     62.20 o 
  -4  16   2      257.77      195.39     49.18 o 
  -2  16   2       73.79       57.43     35.61 o 
   0  16   2      227.35      263.33     38.69 o 
   2  16   2        2.47       -0.65     29.18 o 
   4  16   2      183.63      129.59     69.10 o 
   6  16   2      357.33      351.60     49.14 o 
   8  16   2     1498.16     1680.64    156.13 o 
  10  16   2      510.50      541.32     61.46 o 
  12  16   2      704.54      691.68    115.52 o 
  14  16   2      178.23      282.37     67.15 o 
  16  16   2       54.46       84.08     69.54 o 
  18  16   2      421.04      269.29     82.68 o 
 -19  17   2        5.30      -10.96    114.83 o 
 -17  17   2      280.02      362.96    149.74 o 
 -15  17   2      410.19      503.76    152.05 o 
 -13  17   2       95.66      149.17    103.58 o 
 -11  17   2      233.37      337.57    120.89 o 
  -9  17   2      724.95      755.93    135.89 o 
  -7  17   2       38.68       60.92     44.83 o 
  -5  17   2       42.62       21.28     43.89 o 
  -3  17   2      270.28      256.44     75.63 o 
  -1  17   2     1332.84     1334.06    100.05 o 
   1  17   2     5298.95     5566.65    168.04 o 
   3  17   2      738.43      645.74     60.59 o 
   5  17   2       26.60       46.53     38.93 o 
   7  17   2     1345.69     1311.63    112.65 o 
   9  17   2     1364.02     1359.94    141.97 o 
  11  17   2        9.20       30.09     45.71 o 
  13  17   2       67.10       98.85     57.84 o 
  15  17   2        4.90       10.19     62.61 o 
  17  17   2     1830.94     1979.58    179.54 o 
 -18  18   2      215.36      231.68    145.13 o 
 -16  18   2      248.35      312.47    144.26 o 
 -14  18   2       61.29      139.07    112.24 o 
 -12  18   2      199.93      231.68    106.47 o 
 -10  18   2      290.12      188.12    111.95 o 
  -8  18   2       69.68      -38.66     79.34 o 
  -6  18   2     1704.75     1842.80    135.06 o 
  -4  18   2      224.63      349.76     73.36 o 
  -2  18   2      708.10      704.01     88.61 o 
   0  18   2     1001.29     1100.60    102.66 o 
   2  18   2      489.02      502.48     69.52 o 
   4  18   2      212.88      179.03     46.12 o 
   6  18   2      860.41      912.08     73.93 o 
   8  18   2      622.49      438.92     59.07 o 
  10  18   2      705.09      633.69     71.59 o 
  12  18   2      527.69      574.72     89.00 o 
  14  18   2        5.60       25.19     64.35 o 
 -15  19   2       34.67       -1.44    122.05 o 
 -13  19   2        0.62      -79.34    105.89 o 
 -11  19   2       40.31      186.10    121.18 o 
  -9  19   2      650.37      848.26    160.71 o 
  -7  19   2        9.34      134.16    102.43 o 
  -5  19   2      349.20      177.44    101.27 o 
  -3  19   2      274.92      377.67     82.52 o 
  -1  19   2      244.04      278.27     71.31 o 
   1  19   2      636.43      382.87    111.95 o 
   3  19   2     1255.26     1250.55    134.60 o 
   5  19   2      950.23      928.82    157.25 o 
   7  19   2       49.03      -46.56     66.55 o 
   9  19   2       17.43      -29.45     75.40 o 
  11  19   2        8.73       67.58     79.81 o 
  13  19   2        3.67      -81.98     89.44 o 
 -12  20   2      657.89      374.22    151.48 o 
 -10  20   2     2416.41     2329.83    250.73 o 
  -8  20   2     3725.53     4467.51    332.96 o 
  -6  20   2     1653.81     2060.06    222.74 o 
  -4  20   2      268.09      287.95    108.77 o 
  -2  20   2      761.20      545.02    130.12 o 
   0  20   2      412.01      588.01    137.63 o 
   2  20   2     1282.29     1272.10    178.31 o 
   4  20   2      622.08      643.86    105.48 o 
   6  20   2      563.15      525.73    229.52 o 
   8  20   2      581.35      397.04    102.84 o 
  10  20   2      540.08      331.08    138.49 o 
  -9  21   2       35.31     -100.12    103.87 o 
  -7  21   2      101.82       75.02    122.62 o 
  -5  21   2        2.04      -32.89     99.25 o 
  -3  21   2      481.55      447.50    138.78 o 
   5  21   2        6.62      -25.39    122.62 o 
 -31   1   3      214.23      201.32    101.31 o 
 -29   1   3     3316.79     3883.17    316.51 o 
 -27   1   3     1043.90     1224.11    136.89 o 
 -25   1   3     1188.57     1385.25    130.98 o 
 -23   1   3       38.23       -0.67     48.76 o 
 -21   1   3     1180.73     1088.06    191.72 o 
 -19   1   3     4161.19     4232.51    124.21 o 
 -17   1   3      655.38      746.95     36.96 o 
 -15   1   3     1129.98     1205.71     35.01 o 
 -13   1   3    26964.05    27731.71    380.86 o 
 -11   1   3    65177.65    64969.20    922.67 o 
  -9   1   3    15720.12    14543.90    269.70 o 
  -7   1   3     3511.57     3455.08     57.96 o 
  -5   1   3      187.45      248.37     13.09 o 
  -3   1   3    51978.32    52152.58   1586.13 o 
   1   1   3     1240.83     1392.86     46.91 o 
   3   1   3     1694.44     1900.83     47.58 o 
   5   1   3     4687.55     4782.82     92.66 o 
   7   1   3    21829.04    24347.78    364.85 o 
   9   1   3     9462.92    11502.26    151.61 o 
  11   1   3     7640.99     8834.35    155.25 o 
  13   1   3      379.95      299.70     23.10 o 
  15   1   3     1348.68     1564.58     50.11 o 
  17   1   3     5373.38     5750.91    113.57 o 
  19   1   3     6286.15     7017.68    163.81 o 
  21   1   3      484.79      372.72     55.38 o 
  23   1   3      714.39      789.62     74.68 o 
  25   1   3     1423.38     1217.37    137.29 o 
  27   1   3      700.24      656.25    124.52 o 
 -30   2   3       56.81      -67.96     77.70 o 
 -28   2   3      903.18      937.86    215.38 o 
 -26   2   3       80.88       14.89     58.98 o 
 -24   2   3       91.60       62.46     56.17 o 
 -22   2   3     3063.22     3141.84    209.61 o 
 -20   2   3     2133.41     2142.98    105.57 o 
 -18   2   3      687.00      723.51     46.71 o 
 -16   2   3       18.22       30.75     13.40 o 
 -14   2   3     1633.11     1751.56     39.95 o 
 -12   2   3    16574.67    17570.25    236.12 o 
 -10   2   3        9.76        5.58      9.30 o 
  -8   2   3     6272.30     6486.68    117.78 o 
  -6   2   3     2384.82     2869.51     75.57 o 
  -4   2   3    96355.44   103064.63   1670.51 o 
  -2   2   3     5583.42     5817.80    105.26 o 
   0   2   3     5179.21     5186.70     78.79 o 
   2   2   3      745.88      809.28     19.82 o 
   4   2   3     2668.72     3194.32     82.47 o 
   6   2   3     2919.09     3836.72     90.09 o 
   8   2   3     5900.41     6181.28    111.35 o 
  10   2   3        1.46       31.53      9.41 o 
  12   2   3    15651.34    16621.84    372.50 o 
  14   2   3     3579.98     4021.52     87.19 o 
  16   2   3      410.12      461.54     36.21 o 
  18   2   3        1.58       -1.89     19.56 o 
  20   2   3       78.60       93.35     31.28 o 
  22   2   3       41.25       18.28     40.39 o 
  24   2   3      323.08      190.54     87.13 o 
  26   2   3       13.58       22.89     78.80 o 
 -29   3   3     2114.37     2312.11    188.71 o 
 -27   3   3      472.35      390.67    150.75 o 
 -25   3   3      918.52      780.52    157.53 o 
 -23   3   3        4.38        0.39     47.20 o 
 -21   3   3      528.66      387.96     65.19 o 
 -19   3   3     2927.92     2846.79    119.37 o 
 -17   3   3      722.57      611.23     51.23 o 
 -15   3   3      425.84      363.06     22.21 o 
 -13   3   3     4871.62     4393.65     72.19 o 
 -11   3   3    11925.09    11118.16    163.28 o 
  -9   3   3    14365.50    13856.16    209.42 o 
  -7   3   3    14297.56    13693.00    275.98 o 
  -5   3   3     4577.56     4959.92     89.05 o 
  -3   3   3     4342.31     4437.25     68.27 o 
  -1   3   3    11516.26    11374.69    177.36 o 
   1   3   3     3180.27     2995.04     50.16 o 
   3   3   3     4335.84     4381.34     64.30 o 
   5   3   3    26108.43    28615.65    581.60 o 
   7   3   3     9559.21    10053.52    196.46 o 
   9   3   3    15560.61    16560.33    370.55 o 
  11   3   3     6080.97     6353.71    111.06 o 
  13   3   3      984.70     1060.98     44.16 o 
  15   3   3     8715.88     9313.30    173.00 o 
  17   3   3     2050.80     2264.56     67.35 o 
  19   3   3      969.73      999.86     53.97 o 
  21   3   3      104.70       41.65     37.48 o 
  23   3   3      333.17      195.93     71.75 o 
  25   3   3      255.05      322.87    154.36 o 
 -30   4   3      708.60      601.40    122.97 o 
 -28   4   3       32.77      106.63     85.47 o 
 -26   4   3       82.99       53.34     62.67 o 
 -24   4   3       34.65       72.89     50.44 o 
 -22   4   3     1412.84     1662.28    103.35 o 
 -20   4   3     6201.26     6365.23    210.60 o 
 -18   4   3     9247.69     9263.53    237.77 o 
 -16   4   3        2.71        7.54     15.68 o 
 -14   4   3      920.88      827.90     29.39 o 
 -12   4   3     5133.36     5478.31     89.61 o 
 -10   4   3     3891.20     4048.22     68.45 o 
  -8   4   3    12662.37    11760.50    178.03 o 
  -6   4   3      627.11      719.53     22.68 o 
  -4   4   3    12199.30    11315.16    178.09 o 
  -2   4   3    19355.02    19940.91    290.12 o 
   0   4   3    10396.47    10354.57    155.09 o 
   2   4   3     6846.84     7862.55    114.60 o 
   4   4   3    16340.04    19654.75    248.49 o 
   6   4   3      134.80       71.34     19.53 o 
   8   4   3     4139.05     3869.11     80.08 o 
  10   4   3     1918.06     1837.96     48.95 o 
  12   4   3       80.58       64.84     15.58 o 
  14   4   3     3696.59     3152.14     71.57 o 
  16   4   3     1512.33     1547.95     51.77 o 
  18   4   3        3.12       -8.43     21.53 o 
  20   4   3       34.90       38.14     33.29 o 
  22   4   3      147.47      115.79     55.55 o 
  24   4   3       57.59       59.34     63.91 o 
  26   4   3     1487.34     1406.77    151.45 o 
 -29   5   3      600.56      533.25    115.84 o 
 -27   5   3      510.36      398.92     96.67 o 
 -25   5   3     1650.84     1529.36    111.99 o 
 -23   5   3      586.80      627.45     81.42 o 
 -21   5   3       18.19       41.03     35.38 o 
 -19   5   3      762.26      601.66     59.54 o 
 -17   5   3     2455.24     2574.73     82.82 o 
 -15   5   3     1951.16     1866.62     62.64 o 
 -13   5   3     2600.46     2581.58     51.91 o 
 -11   5   3    20065.24    21120.88    295.87 o 
  -9   5   3    16548.94    16411.57    245.86 o 
  -7   5   3     9188.06     9130.07    141.66 o 
  -5   5   3     1110.51      830.44     23.35 o 
  -3   5   3    11565.72    11427.83    170.76 o 
  -1   5   3     1037.53     1155.56     24.93 o 
   1   5   3      223.83      169.70     10.55 o 
   3   5   3      231.30      138.33     10.46 o 
   5   5   3     8541.72     8417.31    119.85 o 
   7   5   3    10255.14    10570.73    156.14 o 
   9   5   3     5327.70     5536.19     98.94 o 
  11   5   3     2182.09     2141.37     67.71 o 
  13   5   3      468.02      815.58     45.07 o 
  15   5   3      639.41      634.21     50.49 o 
  17   5   3      576.94      547.81     38.14 o 
  19   5   3       49.88       54.79     33.63 o 
  21   5   3      490.70      390.86     61.04 o 
  23   5   3     1733.81     1949.82    179.32 o 
  25   5   3        2.30      -14.70     74.36 o 
 -30   6   3        0.38      -71.17     90.62 o 
 -28   6   3     1690.91     1859.25    245.82 o 
 -26   6   3      148.82      186.82     80.82 o 
 -24   6   3        6.34       10.72     48.11 o 
 -22   6   3     2442.15     2645.67    131.88 o 
 -20   6   3     1678.66     1586.17    139.65 o 
 -18   6   3     5741.99     5732.12    190.60 o 
 -16   6   3      745.55      758.45     46.25 o 
 -14   6   3      443.26      435.53     44.52 o 
 -12   6   3       52.12       81.67     14.11 o 
 -10   6   3     1421.78     1384.34     38.53 o 
  -8   6   3     6230.59     6152.34    102.86 o 
  -6   6   3     3437.80     4344.39     74.36 o 
  -4   6   3      841.03     1590.80     34.35 o 
  -2   6   3    27020.55    26120.65    399.32 o 
   0   6   3    17072.31    17853.01    237.34 o 
   2   6   3     3949.49     3715.06     69.64 o 
   4   6   3     2702.51     3156.93     53.58 o 
   6   6   3     1375.66     1506.39     32.67 o 
   8   6   3     7901.00     8014.27    132.89 o 
  10   6   3     1601.00     1717.94     48.19 o 
  12   6   3      532.88      440.74     26.68 o 
  14   6   3     3678.22     3808.90     77.32 o 
  16   6   3     3581.89     3700.33     95.67 o 
  18   6   3     4114.54     4587.70    151.79 o 
  20   6   3      117.74       90.54     45.53 o 
  22   6   3     1282.12     1263.18    101.69 o 
  24   6   3      255.20      279.40     70.13 o 
 -29   7   3      377.46      270.41     98.25 o 
 -27   7   3       54.19      100.48     74.00 o 
 -25   7   3      164.63       63.60     57.82 o 
 -23   7   3      985.39     1132.69    112.77 o 
 -21   7   3      278.77      208.47     52.01 o 
 -19   7   3      266.64      171.06     43.37 o 
 -17   7   3     2125.55     1986.27     83.61 o 
 -15   7   3      214.52      188.32     25.18 o 
 -13   7   3        5.46       16.49     14.36 o 
 -11   7   3      254.82      139.81     15.87 o 
  -9   7   3     1086.18     1108.24     32.43 o 
  -7   7   3     4191.70     3922.49     68.06 o 
  -5   7   3     3230.34     2728.91     50.60 o 
  -3   7   3     5315.61     5445.52     90.55 o 
  -1   7   3     5854.33     6434.78    109.19 o 
   1   7   3       36.46       17.30      7.65 o 
   3   7   3      713.08      578.00     22.02 o 
   5   7   3     1817.59     1918.52     39.64 o 
   7   7   3     3609.66     3481.02     68.89 o 
   9   7   3     4380.43     4757.15     89.09 o 
  11   7   3    10120.63     9587.26    152.29 o 
  13   7   3     7629.08     7265.78    130.96 o 
  15   7   3      919.83      853.70     50.64 o 
  17   7   3      536.68      572.04     57.91 o 
  19   7   3       18.84       46.46     40.04 o 
  21   7   3      269.84      203.31     77.15 o 
  23   7   3        4.19       14.67     55.77 o 
  25   7   3       42.33       88.53     73.64 o 
 -28   8   3        0.55      102.77     90.48 o 
 -26   8   3        8.22        4.14     56.29 o 
 -24   8   3     1224.19     1144.31     99.87 o 
 -22   8   3     3886.42     3675.00    185.67 o 
 -20   8   3     5696.38     5733.19    203.43 o 
 -18   8   3     5650.61     5901.84    199.28 o 
 -16   8   3       68.77       46.04     23.97 o 
 -14   8   3      332.26      307.48     28.48 o 
 -12   8   3     1284.91     1313.45     44.30 o 
 -10   8   3      449.18      427.72     25.15 o 
  -8   8   3       91.05       74.02     11.69 o 
  -6   8   3     5392.85     5789.59     99.09 o 
  -4   8   3    13923.82    14920.50    211.71 o 
  -2   8   3     6224.38     5448.63     87.26 o 
   0   8   3    24569.26    24513.78    337.02 o 
   2   8   3     2358.27     2396.02     49.47 o 
   4   8   3     6632.39     6491.29    108.81 o 
   6   8   3     6915.39     6981.03    134.10 o 
   8   8   3     2572.10     2623.98     71.34 o 
  10   8   3     1143.42     1307.70     44.54 o 
  12   8   3        8.25       26.01     17.92 o 
  14   8   3     1203.29     1158.06     62.04 o 
  16   8   3     2616.28     2676.02    126.64 o 
  18   8   3     1023.08     1027.50     95.49 o 
  20   8   3       76.83       92.56     49.84 o 
  22   8   3      982.42      881.71     87.09 o 
  24   8   3     3347.09     3333.30    155.52 o 
 -27   9   3       21.46        9.37     66.52 o 
 -25   9   3       24.07       60.67     60.87 o 
 -23   9   3      829.53      826.90     88.76 o 
 -21   9   3      139.93       90.58     59.64 o 
 -19   9   3      198.71      202.49     51.27 o 
 -17   9   3      511.65      484.93     56.52 o 
 -15   9   3      114.49       81.25     26.64 o 
 -13   9   3       82.86       81.10     19.94 o 
 -11   9   3     6119.52     6352.05    150.03 o 
  -9   9   3      371.33      369.41     23.08 o 
  -7   9   3     5857.76     6124.97    104.27 o 
  -5   9   3    18311.94    18244.47    270.28 o 
  -3   9   3     3514.93     3740.06     66.59 o 
  -1   9   3      280.51      285.99     18.21 o 
   1   9   3     2248.22     2161.35     45.78 o 
   3   9   3     2079.68     1844.02     46.61 o 
   5   9   3     8423.31     7902.43    139.59 o 
   7   9   3    14643.91    14204.24    247.46 o 
   9   9   3     2690.78     2466.71     66.17 o 
  11   9   3     8715.62     8607.00    212.19 o 
  13   9   3      759.61      851.97     71.21 o 
  15   9   3       84.36      101.04     38.65 o 
  17   9   3      566.23      555.78     62.07 o 
  19   9   3      174.95      118.88     50.52 o 
  21   9   3        1.02      -28.27     51.77 o 
  23   9   3       17.92       27.64     62.85 o 
 -26  10   3        9.71        1.41     67.36 o 
 -24  10   3      839.27      846.16    131.23 o 
 -22  10   3      192.08      152.96     58.91 o 
 -20  10   3     2357.15     2209.06    120.76 o 
 -18  10   3     5537.26     5741.44    251.71 o 
 -16  10   3     4917.11     4853.32    172.77 o 
 -14  10   3     4366.57     4522.21    123.09 o 
 -12  10   3      221.71      169.90     31.38 o 
 -10  10   3      205.96      221.80     22.62 o 
  -8  10   3     5049.75     4993.21     95.31 o 
  -6  10   3     4201.22     4191.87     73.63 o 
  -4  10   3     9360.69     9994.50    158.09 o 
  -2  10   3    11005.94    11104.94    183.58 o 
   0  10   3     6580.93     6590.12    118.22 o 
   2  10   3     1085.54     1212.45     44.24 o 
   4  10   3     4012.75     4251.85     85.86 o 
   6  10   3      124.08       63.16     17.47 o 
   8  10   3       20.85       23.72     16.53 o 
  10  10   3       46.86       42.71     21.38 o 
  12  10   3       78.03       33.92     26.32 o 
  14  10   3       23.40       34.49     33.38 o 
  16  10   3     3197.67     3610.95    169.87 o 
  18  10   3      593.78      729.46     82.37 o 
  20  10   3     1314.23     1376.99    115.80 o 
  22  10   3      886.31      946.70    153.84 o 
 -27  11   3       47.73       21.04     75.29 o 
 -25  11   3       87.91      103.47    113.19 o 
 -23  11   3       55.12       29.64     59.68 o 
 -21  11   3       87.47       16.24     45.63 o 
 -19  11   3       14.18        2.22     41.99 o 
 -17  11   3     1634.69     1462.58     92.46 o 
 -15  11   3      313.89      330.43     43.08 o 
 -13  11   3       39.04      -14.87     21.35 o 
 -11  11   3       26.09       19.42     18.67 o 
  -9  11   3        2.59        6.00     14.76 o 
  -7  11   3      593.36      702.57     33.13 o 
  -5  11   3     3132.85     2738.29     74.10 o 
  -3  11   3        0.31       -3.01     13.05 o 
  -1  11   3     4921.75     4934.86    103.73 o 
   1  11   3    33207.40    32902.90    533.53 o 
   3  11   3     3923.78     3823.52    100.27 o 
   5  11   3      174.84      106.68     25.70 o 
   7  11   3     2062.52     2093.42     64.54 o 
   9  11   3       14.27       22.23     20.35 o 
  11  11   3     1094.80     1124.87     60.04 o 
  13  11   3     1493.95     1498.46    106.11 o 
  15  11   3        3.36       18.40     43.48 o 
  17  11   3      126.45       70.51     51.46 o 
  19  11   3      144.83       13.76     59.26 o 
  21  11   3       96.07       67.77     74.84 o 
  23  11   3        0.06       29.39     78.53 o 
 -26  12   3      582.29      499.36     97.66 o 
 -24  12   3     1750.70     1670.29    136.83 o 
 -22  12   3     1343.84     1468.68    112.52 o 
 -20  12   3     1081.80     1099.47    114.84 o 
 -18  12   3     2153.25     2222.29    118.52 o 
 -16  12   3     2976.68     3013.43    131.78 o 
 -14  12   3     5150.25     5619.50    198.13 o 
 -12  12   3       19.93       27.67     25.41 o 
 -10  12   3        0.45      -12.12     19.64 o 
  -8  12   3     1224.15     1041.29     47.54 o 
  -6  12   3     3842.23     3955.40     97.64 o 
  -4  12   3     8310.66     7723.42    147.56 o 
  -2  12   3     8222.14     7868.40    149.83 o 
   0  12   3     4661.22     4295.34    111.03 o 
   2  12   3     7751.79     7644.31    173.91 o 
   4  12   3     6780.64     6830.12    160.40 o 
   6  12   3     2612.32     2399.19     71.55 o 
   8  12   3      639.06      590.35     38.99 o 
  10  12   3      106.08       73.93     29.79 o 
  12  12   3       94.18       70.68     37.10 o 
  14  12   3        6.10       23.61     42.45 o 
  16  12   3      179.58       78.94     52.17 o 
  18  12   3     2516.39     2579.58    179.43 o 
  20  12   3     4794.20     5071.40    263.01 o 
  22  12   3     2024.35     1880.81    308.43 o 
 -25  13   3      240.68      333.27     89.86 o 
 -23  13   3      686.05      874.14    130.86 o 
 -21  13   3       88.62       17.10     56.41 o 
 -19  13   3        2.81      -17.86     46.21 o 
 -17  13   3     1133.64     1208.03     89.83 o 
 -15  13   3        7.55       24.90     35.52 o 
 -13  13   3     1766.76     1855.45    104.26 o 
 -11  13   3       37.35       -9.08     34.52 o 
  -9  13   3      966.00      891.64     61.56 o 
  -7  13   3      237.39      215.94     54.22 o 
  -5  13   3      273.43      219.41     38.03 o 
  -3  13   3      269.76      162.70     26.98 o 
  -1  13   3      921.77      737.76     49.25 o 
   1  13   3      458.49      405.96     43.45 o 
   3  13   3      222.84      175.37     35.34 o 
   5  13   3      483.41      384.98     37.39 o 
   7  13   3     1438.54     1489.41     59.49 o 
   9  13   3      976.78      865.87     75.21 o 
  11  13   3      638.72      530.61     56.00 o 
  13  13   3       25.46       -5.26     39.15 o 
  15  13   3       34.32       16.22     50.57 o 
  17  13   3        0.74        1.19     56.59 o 
  19  13   3      813.22      817.11    110.72 o 
  21  13   3       27.22       13.26     75.36 o 
 -24  14   3      416.98      381.94    109.56 o 
 -22  14   3      471.59      359.16    107.65 o 
 -20  14   3       61.36       63.05     75.69 o 
 -18  14   3       96.94       38.48     63.69 o 
 -16  14   3     2761.75     2760.66    389.22 o 
 -14  14   3     2455.60     2333.47    293.86 o 
 -12  14   3     2316.04     2152.10    140.91 o 
 -10  14   3        0.79      -31.37     36.68 o 
  -8  14   3      435.88      298.25     42.72 o 
  -6  14   3     2723.05     2684.67    100.30 o 
  -4  14   3      226.06      249.47     37.08 o 
  -2  14   3       26.53       64.80     24.75 o 
   0  14   3      270.22      378.75     35.68 o 
   2  14   3     9025.22     9515.47    215.21 o 
   4  14   3     8621.33     8679.23    183.37 o 
   6  14   3     1754.65     1656.20     63.58 o 
   8  14   3      392.85      367.56     47.70 o 
  10  14   3     1101.19     1095.77     73.64 o 
  12  14   3        1.16      -17.58     36.99 o 
  14  14   3       35.36       -8.42     46.30 o 
  16  14   3      787.18      691.47     86.94 o 
  18  14   3     2764.98     3212.63    167.81 o 
  20  14   3      846.92      846.95    110.66 o 
 -23  15   3       12.21      -29.29     90.35 o 
 -21  15   3        4.48      -17.57     84.35 o 
 -19  15   3        9.56       29.69     77.61 o 
 -17  15   3      351.04      310.15     88.57 o 
 -15  15   3     3130.19     3626.35    205.02 o 
 -13  15   3      885.16      884.05    104.97 o 
 -11  15   3     1503.14     1530.61    153.93 o 
  -9  15   3      753.56      768.40     64.38 o 
  -7  15   3      410.86      450.18     50.16 o 
  -5  15   3      793.99      801.73     60.03 o 
  -3  15   3       43.35       90.79     32.68 o 
  -1  15   3       13.03       45.38     24.91 o 
   1  15   3      208.27      177.68     33.34 o 
   3  15   3       42.29       23.75     31.28 o 
   5  15   3      643.49      654.78     47.86 o 
   7  15   3      542.89      470.62     52.35 o 
   9  15   3      175.46      149.64     44.45 o 
  11  15   3      930.25      827.87     71.99 o 
  13  15   3      238.78       69.59     46.49 o 
  15  15   3        6.20        8.44     57.04 o 
  17  15   3        1.12      -25.29     61.91 o 
  19  15   3       13.99       -2.11     73.41 o 
 -20  16   3       58.74       58.36     92.16 o 
 -18  16   3       90.29       79.25     80.84 o 
 -16  16   3     1322.12     1713.63    151.22 o 
 -14  16   3     2858.34     3012.90    355.89 o 
 -12  16   3     1443.06     1387.28    140.51 o 
 -10  16   3      138.71       82.37     60.94 o 
  -8  16   3      524.03      528.77     83.63 o 
  -6  16   3     1034.57      872.48     97.79 o 
  -4  16   3       43.38       16.13     36.84 o 
  -2  16   3      372.89      362.38     56.10 o 
   0  16   3      904.25      966.65     64.71 o 
   2  16   3     1830.77     1870.99     87.35 o 
   4  16   3     4975.60     5092.61    159.04 o 
   6  16   3     1308.81     1241.86     77.55 o 
   8  16   3      623.87      755.98     67.98 o 
  10  16   3      437.12      425.99     59.05 o 
  12  16   3       51.00       84.03     49.35 o 
  14  16   3        1.05       72.04     58.80 o 
  16  16   3      275.30      236.74     77.18 o 
 -19  17   3        9.69      -27.12    115.70 o 
 -17  17   3       94.42       94.06    120.03 o 
 -15  17   3       82.01       59.02     73.23 o 
 -13  17   3      460.23      238.76     85.61 o 
 -11  17   3      498.55      431.73     93.35 o 
  -9  17   3      120.07      124.53     54.13 o 
  -7  17   3     1709.02     1963.26    113.21 o 
  -5  17   3      503.97      555.52     90.35 o 
  -3  17   3      869.89      964.64     86.89 o 
  -1  17   3       80.99       41.43     41.17 o 
   1  17   3       57.05       97.61     38.94 o 
   3  17   3      105.43       87.66     40.37 o 
   5  17   3        1.67       41.72     37.92 o 
   7  17   3      461.81      303.19     53.22 o 
   9  17   3     1168.16     1069.89     79.05 o 
  11  17   3      323.76      246.04     66.59 o 
  13  17   3      923.61      743.14    143.92 o 
  15  17   3      129.85      197.60     73.99 o 
 -18  18   3      128.58       55.69    133.01 o 
 -16  18   3      721.67      791.13    184.66 o 
 -14  18   3      669.01      862.40    171.96 o 
 -12  18   3       19.78       63.76    104.45 o 
 -10  18   3      335.93      325.46    118.29 o 
  -8  18   3     2504.32     2575.23    137.00 o 
  -6  18   3      967.82     1033.85     90.77 o 
  -4  18   3       18.20        9.49     47.74 o 
  -2  18   3      805.05     1038.23     94.09 o 
   0  18   3     1528.26     1605.37    103.20 o 
   2  18   3     2768.32     3043.25    145.97 o 
   4  18   3     2926.91     2685.09    116.71 o 
   6  18   3      108.50       81.27     46.21 o 
   8  18   3       43.33       95.08     50.69 o 
  10  18   3        0.00       43.27     50.23 o 
  12  18   3       16.81       -5.56     52.43 o 
  14  18   3        9.61      -23.96     63.48 o 
 -15  19   3      132.64      -56.84    113.97 o 
 -13  19   3      124.22      -56.55    101.56 o 
 -11  19   3      613.72      632.44    149.17 o 
  -9  19   3     5797.27     6634.90    412.30 o 
  -7  19   3     4045.32     4227.33    238.03 o 
  -5  19   3     1452.43     1511.77    129.70 o 
  -3  19   3       95.14      122.90     64.94 o 
  -1  19   3     1350.43     1644.59    127.51 o 
   1  19   3      421.42      485.34     94.84 o 
   3  19   3        1.90       51.45     45.70 o 
   5  19   3       71.02       91.31     51.06 o 
   7  19   3      108.12       24.71     50.36 o 
   9  19   3     1598.20     1508.02    161.25 o 
  11  19   3     1759.25     1800.82    181.37 o 
 -12  20   3      165.11      149.46    127.53 o 
 -10  20   3      379.87      611.38    161.86 o 
  -8  20   3     1424.77     1799.24    219.28 o 
  -6  20   3       51.65       49.91     89.73 o 
  -4  20   3      231.02      211.10     78.81 o 
  -2  20   3        9.12      -40.88     60.16 o 
   0  20   3       26.46      -19.62     91.17 o 
   2  20   3        6.96       83.67     96.94 o 
   4  20   3      151.21       -6.84     96.37 o 
   6  20   3      652.33      788.91    224.90 o 
   8  20   3        1.42       47.20     82.42 o 
  -9  21   3      926.29      968.00    180.04 o 
  -7  21   3     1600.36     1792.31    219.86 o 
  -5  21   3     2503.32     3232.34    279.00 o 
  -3  21   3      288.30      223.78     84.99 o 
  -1  21   3      410.84      303.24    133.59 o 
   1  21   3      623.49      732.85    149.46 o 
   3  21   3       89.04      115.12    112.24 o 
   5  21   3       57.48       24.24    116.85 o 
 -30   0   4       41.47      131.86    136.18 o 
 -28   0   4     2786.40     3371.12    300.07 o 
 -26   0   4    10764.62    12120.32    659.85 o 
 -24   0   4     8446.05     9033.69    509.82 o 
 -22   0   4     5284.74     5666.97    222.04 o 
 -20   0   4      655.30      698.23    146.71 o 
 -18   0   4      401.37      258.67     59.44 o 
 -16   0   4      804.85      779.22     45.72 o 
 -14   0   4     6884.50     7534.08    206.91 o 
 -12   0   4     5561.82     5627.06    145.19 o 
 -10   0   4    20511.18    19752.52    509.83 o 
  -8   0   4   101430.12    98628.70   2117.62 o 
  -6   0   4    55857.18    56564.96   1403.87 o 
   0   0   4    19575.56    21631.52    940.01 o 
   2   0   4     4962.38     5260.73    409.85 o 
   4   0   4     4649.96     5189.51    295.10 o 
   6   0   4     2217.84     2556.89     67.10 o 
   8   0   4    20815.24    24893.28    489.73 o 
  10   0   4    29961.71    35621.66    774.49 o 
  12   0   4     1912.26     1803.88    131.73 o 
  14   0   4       83.70       27.35     23.40 o 
  16   0   4     2609.34     3037.06    136.64 o 
  18   0   4    15673.13    18490.35    443.52 o 
  20   0   4    13202.87    15895.10    624.09 o 
  22   0   4      467.16      260.62     66.63 o 
  24   0   4       71.13        4.33     97.52 o 
  26   0   4     1785.47     1805.30    232.55 o 
 -31   1   4       10.21      236.62     98.23 o 
 -29   1   4       87.01       39.41     77.48 o 
 -27   1   4        0.64      -38.78     54.48 o 
 -25   1   4        0.04       -1.31     54.89 o 
 -23   1   4        1.14       42.26     45.71 o 
 -21   1   4       92.07       79.24     35.27 o 
 -19   1   4       89.46       50.73     20.58 o 
 -17   1   4     2161.52     2310.97     65.48 o 
 -15   1   4       68.26       57.02     12.73 o 
 -13   1   4     3973.74     4130.85     67.30 o 
 -11   1   4      287.11      280.90     17.01 o 
  -9   1   4     2159.63     2171.42     47.70 o 
  -7   1   4    45352.62    47612.68    776.47 o 
  -5   1   4   270895.47   282864.72   6989.78 o 
   1   1   4     1053.11     1125.95     23.97 o 
   3   1   4      569.98      714.39     27.64 o 
   5   1   4     1922.18     2525.21     48.55 o 
   7   1   4      389.75      408.74     16.33 o 
   9   1   4      188.10      212.14     14.17 o 
  11   1   4      574.77      603.26     29.36 o 
  13   1   4     3684.65     3937.36     89.70 o 
  15   1   4      158.47      134.65     24.28 o 
  17   1   4      131.91      145.70     25.46 o 
  19   1   4      217.73      202.38     36.55 o 
  21   1   4      179.14      237.07     41.18 o 
  23   1   4       17.86      -19.15     39.67 o 
  25   1   4       28.15       81.98     81.70 o 
 -30   2   4      838.04      916.87    141.90 o 
 -28   2   4     1120.63     1059.85    131.48 o 
 -26   2   4     3896.22     4684.61    266.62 o 
 -24   2   4      462.49      524.58     83.34 o 
 -22   2   4      559.93      522.24     75.96 o 
 -20   2   4      133.92       80.29     34.30 o 
 -18   2   4     1377.34     1301.30     52.06 o 
 -16   2   4     1334.25     1419.99     50.01 o 
 -14   2   4      165.87      129.06     13.43 o 
 -12   2   4     6912.07     7047.58    109.55 o 
 -10   2   4    10514.71    10095.91    166.89 o 
  -8   2   4    36859.16    35778.43    636.17 o 
  -6   2   4     3454.92     3080.13     57.05 o 
  -4   2   4     4168.27     3750.31     78.06 o 
  -2   2   4      505.10      428.56     15.92 o 
   0   2   4     1730.44     1382.89     34.53 o 
   2   2   4       96.92       37.50      7.22 o 
   4   2   4     5374.29     5679.53     91.13 o 
   6   2   4     2509.76     3096.80     84.05 o 
   8   2   4     9135.48    10265.48    193.22 o 
  10   2   4     4378.86     4743.24     90.26 o 
  12   2   4     2752.47     2957.38     79.74 o 
  14   2   4     6969.15     7175.95    154.69 o 
  16   2   4     1775.22     1771.38     56.53 o 
  18   2   4     4676.47     5239.82    132.79 o 
  20   2   4      807.03      751.44     55.57 o 
  22   2   4      375.94      273.29     50.76 o 
  24   2   4       93.46       66.84     57.27 o 
  26   2   4     1106.21      894.47    131.58 o 
 -31   3   4      465.53      637.32    130.41 o 
 -29   3   4       11.15      -63.97     74.25 o 
 -27   3   4      110.14       28.39     66.76 o 
 -25   3   4      130.46      172.53     65.91 o 
 -23   3   4      867.26      860.16     95.18 o 
 -21   3   4       44.58       37.16     34.68 o 
 -19   3   4     4501.55     4369.76    135.10 o 
 -17   3   4      171.79      110.50     20.58 o 
 -15   3   4     1334.00     1409.16     37.36 o 
 -13   3   4     3579.35     3647.98     62.86 o 
 -11   3   4     1743.84     1581.43     34.92 o 
  -9   3   4     1260.18     1224.64     31.08 o 
  -7   3   4     5463.53     4977.93     91.62 o 
  -5   3   4     9074.73     9139.28    145.09 o 
  -3   3   4        5.85        8.92      6.97 o 
  -1   3   4    29964.91    30731.26    439.89 o 
   1   3   4     8333.47     7650.20    131.72 o 
   3   3   4     1052.08      958.32     29.24 o 
   5   3   4      517.06      466.08     17.49 o 
   7   3   4     1140.41     1279.73     29.40 o 
   9   3   4       10.84       13.02     10.52 o 
  11   3   4     7090.64     7400.28    144.97 o 
  13   3   4     1145.25      998.90     38.60 o 
  15   3   4       74.84       71.22     20.09 o 
  17   3   4      726.58      747.65     47.45 o 
  19   3   4       32.90       45.76     27.86 o 
  21   3   4      135.97       83.41     40.66 o 
  23   3   4       18.79      -20.75     49.33 o 
  25   3   4      171.34      167.72     74.37 o 
 -30   4   4      127.52      144.44     96.25 o 
 -28   4   4      138.08      124.63     79.20 o 
 -26   4   4     2793.38     3079.84    190.91 o 
 -24   4   4     2544.33     2620.73    166.48 o 
 -22   4   4      565.54      572.22     66.07 o 
 -20   4   4     3403.40     3322.89    133.80 o 
 -18   4   4      467.73      408.46     41.55 o 
 -16   4   4     1841.62     1870.64     49.80 o 
 -14   4   4     4213.65     4149.42     69.81 o 
 -12   4   4      154.51       68.34     11.55 o 
 -10   4   4     9269.38     9040.38    142.07 o 
  -8   4   4     7477.38     6483.78    111.01 o 
  -6   4   4     2912.35     2439.10     50.20 o 
  -4   4   4     6456.65     6530.95     99.28 o 
  -2   4   4    11527.88    11783.02    198.40 o 
   0   4   4    15967.02    16821.07    245.83 o 
   2   4   4    48554.39    52419.09    738.88 o 
   4   4   4      578.40      729.18     19.10 o 
   6   4   4        6.38       17.83      8.02 o 
   8   4   4     3813.88     3906.02     82.10 o 
  10   4   4     1596.75     1787.37     49.29 o 
  12   4   4      416.13      492.39     28.06 o 
  14   4   4     2865.63     3067.83     71.89 o 
  16   4   4     1385.88     1364.26     50.87 o 
  18   4   4     1658.79     1707.23     94.32 o 
  20   4   4      408.92      341.67     49.87 o 
  22   4   4     2553.71     2464.69    277.48 o 
  24   4   4      320.20      279.63     78.92 o 
 -29   5   4      200.21      412.98    111.28 o 
 -27   5   4      218.61      192.83     80.75 o 
 -25   5   4       75.99       83.55     62.30 o 
 -23   5   4      484.06      421.25     65.36 o 
 -21   5   4     1941.51     1769.56    100.12 o 
 -19   5   4     8198.01     8360.64    221.76 o 
 -17   5   4     5529.41     5246.18    173.99 o 
 -15   5   4     3489.85     3742.07     76.56 o 
 -13   5   4        4.59       12.10     11.06 o 
 -11   5   4     3644.79     4001.04     89.75 o 
  -9   5   4     1130.10     1000.89     28.38 o 
  -7   5   4    23512.71    25360.61    392.57 o 
  -5   5   4      634.81      395.38     14.97 o 
  -3   5   4     5110.47     5252.97     79.17 o 
  -1   5   4    28365.77    28973.79    441.22 o 
   1   5   4    20064.10    20744.22    286.11 o 
   3   5   4    11573.19    12551.42    170.85 o 
   5   5   4        5.83       19.47      7.39 o 
   7   5   4      418.85      407.44     17.63 o 
   9   5   4     3632.80     3534.60     73.51 o 
  11   5   4     1297.39     1690.13     50.49 o 
  13   5   4      481.58      252.87     24.11 o 
  15   5   4      847.85      881.27     41.24 o 
  17   5   4     3672.83     3782.17     99.27 o 
  19   5   4       87.42       55.34     33.96 o 
  21   5   4        9.16      -37.72     46.98 o 
  23   5   4       28.12       31.80     57.26 o 
  25   5   4     1079.46     1074.72    115.15 o 
 -30   6   4       99.33       76.02     90.81 o 
 -28   6   4      150.32       48.14     82.35 o 
 -26   6   4     1617.00     1277.31    131.76 o 
 -24   6   4      836.89      930.08     97.97 o 
 -22   6   4     3785.78     3529.52    149.81 o 
 -20   6   4      940.75      836.21     69.74 o 
 -18   6   4        2.68      -14.39     24.70 o 
 -16   6   4     7292.86     7078.97    166.81 o 
 -14   6   4      677.72      627.84     31.04 o 
 -12   6   4     4358.94     4423.42     87.17 o 
 -10   6   4     2810.65     3146.75     61.21 o 
  -8   6   4      967.55      868.12     26.86 o 
  -6   6   4     4145.21     3901.05     72.31 o 
  -4   6   4    23797.38    24120.40    333.01 o 
  -2   6   4    11160.05    10338.37    140.92 o 
   0   6   4     5080.70     5379.49     83.99 o 
   2   6   4     1957.26     1829.11     39.34 o 
   4   6   4     1344.38     1440.26     31.47 o 
   6   6   4       89.46      139.78     12.02 o 
   8   6   4      651.45      859.67     31.28 o 
  10   6   4      644.09      641.54     28.22 o 
  12   6   4     2146.73     2474.43     64.92 o 
  14   6   4     5656.61     5696.38    104.90 o 
  16   6   4     1858.91     1873.20     67.55 o 
  18   6   4      602.67      657.85     52.39 o 
  20   6   4       80.30      140.51     49.62 o 
  22   6   4       79.42       27.61     53.97 o 
  24   6   4     1659.35     1652.55    127.56 o 
 -29   7   4        8.90      127.01     91.69 o 
 -27   7   4      392.37      448.48    128.54 o 
 -25   7   4        3.90       66.38     54.52 o 
 -23   7   4       12.31      -27.73     41.65 o 
 -21   7   4     1033.14     1021.42    116.03 o 
 -19   7   4     5503.95     5549.20    190.39 o 
 -17   7   4     5187.03     4859.62    144.60 o 
 -15   7   4    12043.97    11909.50    256.93 o 
 -13   7   4       44.67       35.92     14.09 o 
 -11   7   4     2324.61     2485.33     57.40 o 
  -9   7   4     6959.08     6878.23    114.02 o 
  -7   7   4     5759.98     6124.91     97.24 o 
  -5   7   4        0.44        9.95      7.56 o 
  -3   7   4      461.25      366.52     16.56 o 
  -1   7   4    21379.38    20085.60    332.04 o 
   1   7   4    18422.84    18776.42    278.00 o 
   3   7   4    17747.41    17490.42    260.76 o 
   5   7   4      609.09      652.03     23.97 o 
   7   7   4     6414.28     6191.13    107.78 o 
   9   7   4     4123.21     3910.64     84.35 o 
  11   7   4     8179.53     8185.79    143.72 o 
  13   7   4     2623.18     2605.12     65.67 o 
  15   7   4        8.80       -3.56     22.57 o 
  17   7   4      468.85      523.15     96.29 o 
  19   7   4     3583.72     3717.17    146.76 o 
  21   7   4     3391.57     3771.52    191.03 o 
  23   7   4       27.19       -8.97     55.67 o 
 -28   8   4      137.43      224.50     94.45 o 
 -26   8   4      257.75      253.55     74.42 o 
 -24   8   4      694.47      784.41    101.08 o 
 -22   8   4      421.18      347.08    108.68 o 
 -20   8   4     1692.73     1772.87    131.02 o 
 -18   8   4      421.04      340.28     44.34 o 
 -16   8   4     3487.24     3339.54    111.25 o 
 -14   8   4     7124.75     6891.36    162.55 o 
 -12   8   4      139.79      119.06     18.23 o 
 -10   8   4       78.34       62.58     15.33 o 
  -8   8   4        7.67        7.43      9.65 o 
  -6   8   4     2256.26     1962.13     39.64 o 
  -4   8   4    19846.93    20215.31    281.10 o 
  -2   8   4     5697.51     5355.89     86.12 o 
   0   8   4      477.17      487.51     26.59 o 
   2   8   4      638.59      469.64     26.47 o 
   4   8   4      545.32      517.49     31.29 o 
   6   8   4     2840.28     2815.03     64.10 o 
   8   8   4     3935.09     3620.11     79.69 o 
  10   8   4     3229.82     2911.04     73.45 o 
  12   8   4     2037.28     1964.85     58.79 o 
  14   8   4     3027.53     3126.07    112.82 o 
  16   8   4     1653.78     1581.71     86.62 o 
  18   8   4      624.87      495.64     62.36 o 
  20   8   4        7.38       15.12     47.59 o 
  22   8   4      378.46      317.97     67.52 o 
  24   8   4        4.00       17.37     76.46 o 
 -29   9   4       55.25       35.78     87.56 o 
 -27   9   4        0.76       19.08     65.01 o 
 -25   9   4      368.52      358.70     76.62 o 
 -23   9   4       87.97      100.33     53.77 o 
 -21   9   4     1043.25     1011.14    129.65 o 
 -19   9   4     3503.15     3603.80    145.92 o 
 -17   9   4     6978.39     7109.85    196.94 o 
 -15   9   4     2306.04     2144.74    151.13 o 
 -13   9   4      151.17      125.10     23.42 o 
 -11   9   4      109.42      109.69     18.48 o 
  -9   9   4      909.35      930.50     31.35 o 
  -7   9   4      341.81      277.74     28.66 o 
  -5   9   4      727.59      849.96     30.23 o 
  -3   9   4      219.27      176.25     14.48 o 
  -1   9   4     4031.71     4192.55     76.95 o 
   1   9   4    13859.22    13448.68    217.32 o 
   3   9   4    19492.77    19359.48    327.85 o 
   5   9   4     1344.59     1229.63     46.96 o 
   7   9   4      215.13      126.42     25.55 o 
   9   9   4      764.71     1131.72     50.91 o 
  11   9   4     3695.57     3974.63     95.42 o 
  13   9   4     2593.62     2221.18    147.26 o 
  15   9   4      432.81      342.50     47.47 o 
  17   9   4      180.24      116.53     49.46 o 
  19   9   4      461.69      434.54     76.30 o 
  21   9   4     1413.40     1180.10    125.75 o 
  23   9   4      743.84      439.28     93.43 o 
 -28  10   4        0.69       -4.78     70.06 o 
 -26  10   4      399.88      347.77     90.74 o 
 -24  10   4      346.18      356.51    101.08 o 
 -22  10   4       37.20       -8.80     47.45 o 
 -20  10   4     5060.50     4944.12    195.65 o 
 -18  10   4     3801.06     3536.65    228.79 o 
 -16  10   4        8.20       -0.82     25.82 o 
 -14  10   4     2730.94     2372.15    122.50 o 
 -12  10   4     1053.28     1030.35     55.85 o 
 -10  10   4      935.62      931.44     62.34 o 
  -8  10   4     1368.04     1242.33     40.46 o 
  -6  10   4     2687.02     2210.65     58.78 o 
  -4  10   4     4495.53     4603.61     89.38 o 
  -2  10   4     3608.81     3477.25     72.63 o 
   0  10   4     3412.08     3326.03     79.44 o 
   2  10   4      932.53      839.03     37.75 o 
   4  10   4     4123.68     3965.89    110.99 o 
   6  10   4     9893.20     9676.84    180.97 o 
   8  10   4      152.75      100.35     25.27 o 
  10  10   4        4.67      -42.00     21.00 o 
  12  10   4     3045.37     3072.06    124.31 o 
  14  10   4     1108.75      922.13     78.36 o 
  16  10   4      456.60      383.73     86.30 o 
  18  10   4        2.73      -28.26     51.66 o 
  20  10   4      278.08      345.46     79.09 o 
  22  10   4       58.77       78.71     74.64 o 
 -27  11   4      319.53      351.79     90.45 o 
 -25  11   4        2.77        5.00     64.36 o 
 -23  11   4       95.54       93.29     58.31 o 
 -21  11   4      169.02      135.69     55.97 o 
 -19  11   4     1710.65     1857.23    107.57 o 
 -17  11   4     1942.43     1919.69    143.93 o 
 -15  11   4     5984.56     6051.18    182.75 o 
 -13  11   4    13191.56    13118.86    318.10 o 
 -11  11   4     9273.02     9452.08    279.21 o 
  -9  11   4     3992.61     3487.64    109.73 o 
  -7  11   4       17.88       21.33     18.04 o 
  -5  11   4     1521.70     1253.77     48.28 o 
  -3  11   4     1721.43     1710.64     50.94 o 
  -1  11   4        7.95        6.61     14.56 o 
   1  11   4      188.21      201.03     29.05 o 
   3  11   4       26.96       21.00     17.83 o 
   5  11   4     6513.51     6609.79    142.39 o 
   7  11   4     7492.83     7399.71    174.90 o 
   9  11   4     5369.00     5644.55    131.35 o 
  11  11   4     1825.55     1660.26    134.40 o 
  13  11   4       45.75       46.13     41.03 o 
  15  11   4      197.47      218.02     56.86 o 
  17  11   4      240.90      298.33     66.31 o 
  19  11   4      107.78      -57.38     60.28 o 
  21  11   4     1005.25      898.40    110.19 o 
 -26  12   4      378.60      432.38     92.01 o 
 -24  12   4       16.17       12.14     60.01 o 
 -22  12   4      802.68      663.24     84.93 o 
 -20  12   4       39.88      124.14     48.75 o 
 -18  12   4       10.65       68.39     39.62 o 
 -16  12   4        1.82      -25.44     46.49 o 
 -14  12   4      405.35      434.70     59.34 o 
 -12  12   4      505.69      523.15     76.11 o 
 -10  12   4      498.71      383.91     65.31 o 
  -8  12   4     1247.49     1345.96     65.71 o 
  -6  12   4       19.03       30.58     22.11 o 
  -4  12   4      292.36      201.67     28.45 o 
  -2  12   4     1089.85      920.37     89.24 o 
   0  12   4     2733.92     2385.40     74.54 o 
   2  12   4       28.37       25.95     20.26 o 
   4  12   4     3812.48     3634.18    131.46 o 
   6  12   4     2357.44     2459.33    132.80 o 
   8  12   4      871.62      855.24     46.48 o 
  10  12   4      539.84      450.07     51.38 o 
  12  12   4      285.11      233.47     46.41 o 
  14  12   4       30.53      -27.22     40.55 o 
  16  12   4        0.53       33.62     48.49 o 
  18  12   4       84.27      119.07     64.96 o 
  20  12   4      131.70      204.86     80.51 o 
 -25  13   4     1185.44     1180.99    238.75 o 
 -23  13   4      280.33      302.87     99.64 o 
 -21  13   4      415.57      354.32    146.14 o 
 -19  13   4      620.44      528.38     96.09 o 
 -17  13   4     1046.75      862.31    104.33 o 
 -15  13   4     1997.28     1980.01    139.35 o 
 -13  13   4     2086.57     2352.10    117.24 o 
 -11  13   4     7450.75     8112.32    256.50 o 
  -9  13   4      145.34      138.95     46.98 o 
  -7  13   4     2773.08     2522.62     93.33 o 
  -5  13   4        0.57       44.02     26.38 o 
  -3  13   4     2052.17     2074.30     91.22 o 
  -1  13   4     1850.67     1843.34    122.56 o 
   1  13   4     3275.93     3093.05    116.46 o 
   3  13   4     8124.65     8203.84    189.53 o 
   5  13   4    12700.88    13012.00    256.01 o 
   7  13   4     9181.49     9221.91    251.10 o 
   9  13   4     2832.17     2858.23    175.31 o 
  11  13   4        4.82      -22.98     35.19 o 
  13  13   4      159.44      127.22     45.80 o 
  15  13   4     2025.81     2169.94    174.01 o 
  17  13   4      271.20      290.70     75.21 o 
  19  13   4       65.02       17.23     70.61 o 
 -24  14   4        0.73      -42.84     85.22 o 
 -22  14   4       15.69      -48.85     74.49 o 
 -20  14   4        2.37      -36.60     64.72 o 
 -18  14   4       46.16       25.63    103.15 o 
 -16  14   4      173.71      267.91     79.75 o 
 -14  14   4      344.03      437.02     79.03 o 
 -12  14   4      148.92      129.18     48.97 o 
 -10  14   4        4.25       -6.14     41.53 o 
  -8  14   4     1199.06     1309.44     98.86 o 
  -6  14   4      676.75      622.12     52.23 o 
  -4  14   4      633.10      683.24     75.97 o 
  -2  14   4      280.43      179.35     30.75 o 
   0  14   4       35.86        1.92     23.30 o 
   2  14   4      777.96      801.20     50.23 o 
   4  14   4      835.16      745.57     44.82 o 
   6  14   4       28.76       29.92     23.19 o 
   8  14   4     1718.09     1761.63    100.74 o 
  10  14   4     3496.42     3886.74    154.28 o 
  12  14   4       95.00       51.92     43.81 o 
  14  14   4      260.33      194.17     63.34 o 
  16  14   4      307.73      297.48     73.60 o 
  18  14   4      106.17      100.27     72.20 o 
 -23  15   4        1.84      -41.39     88.33 o 
 -21  15   4     1269.35     1701.61    391.67 o 
 -19  15   4      838.90      662.14    234.28 o 
 -17  15   4      929.83      968.26    150.47 o 
 -15  15   4     2427.59     2694.05    291.12 o 
 -13  15   4     4994.24     5644.11    256.43 o 
 -11  15   4     3375.71     3474.83    186.76 o 
  -9  15   4      871.89      997.20     78.46 o 
  -7  15   4      692.84      725.14     58.33 o 
  -5  15   4      486.39      484.41     49.95 o 
  -3  15   4       26.32       42.01     29.91 o 
  -1  15   4       18.78        9.04     25.35 o 
   1  15   4      446.48      356.81     43.83 o 
   3  15   4     5485.56     5729.71    167.70 o 
   5  15   4     3694.40     3373.51    159.22 o 
   7  15   4     2276.59     2187.97    100.31 o 
   9  15   4       90.24       76.74     40.52 o 
  11  15   4      139.95      117.55     45.91 o 
  13  15   4        0.36        8.61     54.85 o 
  15  15   4      277.78      278.86     74.10 o 
  17  15   4       41.31       -6.53     81.92 o 
 -22  16   4      183.21      116.13    101.51 o 
 -20  16   4      186.42      245.46     98.25 o 
 -18  16   4       37.42       32.91     76.39 o 
 -16  16   4       21.76       80.10     75.19 o 
 -14  16   4      294.78      189.55     87.28 o 
 -12  16   4        4.92      -40.81     55.92 o 
 -10  16   4       43.71        7.24     63.91 o 
  -8  16   4      800.99      843.50     77.41 o 
  -6  16   4      961.72      953.84     78.11 o 
  -4  16   4      178.57      130.40     42.65 o 
  -2  16   4      462.82      439.65     87.24 o 
   0  16   4      138.70      170.20     40.56 o 
   2  16   4      422.56      388.91     50.33 o 
   4  16   4       40.04       30.47     31.51 o 
   6  16   4     1007.19     1089.29     75.74 o 
   8  16   4       60.17       45.14     43.62 o 
  10  16   4      165.76       84.14     49.89 o 
  12  16   4      471.12      361.92     63.58 o 
  14  16   4      521.21      699.78     92.33 o 
  16  16   4       22.76      -70.13     61.80 o 
 -19  17   4      187.63       93.18     93.90 o 
 -17  17   4        5.16       43.31     83.44 o 
 -15  17   4      200.56      210.26     83.28 o 
 -13  17   4     1434.61     1663.42    224.04 o 
 -11  17   4      547.20      574.46     95.59 o 
  -9  17   4      680.61      774.53     98.91 o 
  -7  17   4        1.55       17.69     45.84 o 
  -5  17   4      125.90      106.71     58.36 o 
  -3  17   4       18.63       31.95     44.11 o 
  -1  17   4      676.61      599.20     70.44 o 
   1  17   4      525.75      489.89     55.23 o 
   3  17   4     3497.04     3618.40    142.50 o 
   5  17   4     3079.59     3189.04    133.52 o 
   7  17   4     2833.84     2703.91    216.84 o 
   9  17   4     1711.32     1795.61    261.32 o 
  11  17   4        1.36       15.30     48.47 o 
  13  17   4       89.52      140.45     72.27 o 
  15  17   4      240.12      238.57     80.82 o 
 -18  18   4      713.30      564.06    162.15 o 
 -16  18   4       16.03      -26.91     79.51 o 
 -14  18   4      615.54      603.50    115.73 o 
 -12  18   4      252.61      254.62     88.69 o 
 -10  18   4      397.88      453.08     96.41 o 
  -8  18   4       15.68        4.95     47.74 o 
  -6  18   4      784.59      747.47     79.78 o 
  -4  18   4     1513.16     1610.84    129.62 o 
  -2  18   4     3547.24     4198.68    168.55 o 
   0  18   4     1453.22     1660.88    104.75 o 
   2  18   4        1.26       45.07     35.85 o 
   4  18   4      248.18      298.49     53.77 o 
   6  18   4       57.81       99.33     45.21 o 
   8  18   4       32.88       40.86     46.99 o 
  10  18   4       60.98       84.48     52.36 o 
  12  18   4     1006.08     1151.28    202.67 o 
 -15  19   4      256.84      315.65    142.82 o 
 -13  19   4      348.72      421.25    136.18 o 
 -11  19   4     1936.52     2412.35    242.36 o 
  -9  19   4     1309.32     1529.65    143.39 o 
  -7  19   4      786.41      986.64     98.04 o 
  -5  19   4       98.04      112.70     59.09 o 
  -3  19   4       19.61       83.73     53.43 o 
  -1  19   4     1534.43     1671.24    109.97 o 
   1  19   4        2.09       77.44     68.16 o 
   3  19   4       60.35       30.65     47.31 o 
   5  19   4      467.21      411.42     63.92 o 
   7  19   4      555.10      571.22     71.82 o 
   9  19   4      743.86      609.52     76.75 o 
  11  19   4       46.15       49.88     63.30 o 
 -12  20   4     2190.59     2564.98    264.58 o 
 -10  20   4     3120.47     3502.68    300.64 o 
  -8  20   4     3032.49     3168.34    265.59 o 
  -6  20   4     1804.33     2297.70    167.21 o 
  -4  20   4      652.20      797.63    106.14 o 
  -2  20   4      204.17      241.97     79.34 o 
   0  20   4      246.36      261.40    106.47 o 
   2  20   4       13.54       28.17     54.11 o 
   4  20   4      667.69      747.15    149.92 o 
   6  20   4       21.37       45.58     55.79 o 
   8  20   4       61.03       28.11     59.56 o 
  -9  21   4        0.91      -64.63     92.62 o 
  -7  21   4       16.38       80.18     80.77 o 
  -5  21   4       12.72       37.68     82.95 o 
  -3  21   4      413.99      533.49    101.47 o 
  -1  21   4      825.38      899.91    168.79 o 
   1  21   4      751.05     1003.20    169.08 o 
   3  21   4      289.94      163.59    124.07 o 
 -31   1   5      167.75       61.99     90.56 o 
 -29   1   5        2.38      -75.09     68.14 o 
 -27   1   5     1410.92     1739.49    150.29 o 
 -25   1   5     3776.65     4260.71    262.69 o 
 -23   1   5     9988.55    10213.95    298.85 o 
 -21   1   5      602.01      684.76     67.88 o 
 -19   1   5     1018.56     1099.04     52.98 o 
 -17   1   5     1010.46      943.32     48.17 o 
 -15   1   5     2167.24     1887.54     43.03 o 
 -13   1   5     6080.76     6145.67     97.84 o 
 -11   1   5     1202.32     1097.73     27.19 o 
  -9   1   5     1492.28     1447.67     63.26 o 
  -7   1   5    75116.26    74637.04   1308.14 o 
  -5   1   5    91085.86    92361.84   2801.87 o 
  -1   1   5    11789.70    12679.77    560.60 o 
   1   1   5       64.33      146.45      9.60 o 
   3   1   5     9829.89     9437.64    176.55 o 
   5   1   5    20363.91    21160.59    362.91 o 
   7   1   5     3331.74     3628.08     64.70 o 
   9   1   5      299.86      315.01     21.20 o 
  11   1   5     1002.32     1208.91     48.51 o 
  13   1   5     3504.01     4100.72     89.86 o 
  15   1   5      424.01      525.59     35.88 o 
  17   1   5     2609.22     2796.71     90.31 o 
  19   1   5     1233.54     1237.67     65.68 o 
  21   1   5     3689.60     3852.49    117.32 o 
  23   1   5      960.94      987.39     79.25 o 
  25   1   5       68.36       65.85     73.29 o 
 -32   2   5      155.50      175.26    106.37 o 
 -30   2   5      915.56     1061.36    142.81 o 
 -28   2   5       53.92      -56.50     67.85 o 
 -26   2   5      523.86      583.33     70.84 o 
 -24   2   5      621.10      675.87    108.05 o 
 -22   2   5       86.01      130.51     71.84 o 
 -20   2   5     1462.66     1431.30     98.49 o 
 -18   2   5      142.31      127.83     23.01 o 
 -16   2   5        2.75       12.67     13.62 o 
 -14   2   5     1786.48     1834.73     37.05 o 
 -12   2   5       21.81       11.35      8.07 o 
 -10   2   5     1300.22     1396.67     32.78 o 
  -8   2   5    29770.44    31298.79    515.11 o 
  -6   2   5    41313.97    43877.67   1093.32 o 
  -4   2   5      319.69      314.02     32.03 o 
  -2   2   5     2995.45     3240.80    107.62 o 
   0   2   5     3424.33     3406.63     73.85 o 
   2   2   5     3504.13     3416.81     71.72 o 
   4   2   5      944.18     1203.80     29.46 o 
   6   2   5     4311.13     4850.21     97.92 o 
   8   2   5     2480.53     2823.56     63.71 o 
  10   2   5    13737.63    14695.11    245.33 o 
  12   2   5      213.94      186.82     21.14 o 
  14   2   5      226.08      258.12     25.95 o 
  16   2   5      193.18      216.91     31.31 o 
  18   2   5      151.92      127.79     31.82 o 
  20   2   5      764.13      842.86     59.03 o 
  22   2   5      221.72      176.72     49.04 o 
  24   2   5       70.50       68.46     68.08 o 
 -31   3   5      207.51      128.96    102.61 o 
 -29   3   5       42.81       29.93     73.57 o 
 -27   3   5     1889.38     1854.38    115.89 o 
 -25   3   5     1854.44     2044.76    151.19 o 
 -23   3   5     1728.95     2035.16    143.83 o 
 -21   3   5     2848.30     3138.09    129.56 o 
 -19   3   5     1115.73     1087.17     47.34 o 
 -17   3   5     3243.33     3290.60     82.63 o 
 -15   3   5     4664.04     4683.34     92.15 o 
 -13   3   5     5360.92     4860.62     76.45 o 
 -11   3   5      239.26      262.01     16.04 o 
  -9   3   5    15079.47    15751.96    248.66 o 
  -7   3   5     6762.13     6377.62    121.05 o 
  -5   3   5    40669.43    40091.75    709.43 o 
  -3   3   5     3100.70     2662.95     66.31 o 
  -1   3   5    18409.51    18796.83    332.23 o 
   1   3   5    44598.91    47444.59    758.79 o 
   3   3   5    28996.38    30347.57    435.86 o 
   5   3   5     5558.55     5719.85     95.77 o 
   7   3   5       24.06       25.09     10.33 o 
   9   3   5      366.91      341.54     21.90 o 
  11   3   5     2871.19     2947.25     98.46 o 
  13   3   5     7551.14     7964.65    141.07 o 
  15   3   5     1480.79     1591.61     89.61 o 
  17   3   5     1242.11     1169.16     56.88 o 
  19   3   5     2748.78     3067.57    106.73 o 
  21   3   5     2656.52     2812.14    112.31 o 
  23   3   5     2019.46     2154.60    120.73 o 
  25   3   5        2.47      -77.51     67.49 o 
 -30   4   5      308.08      356.86    108.61 o 
 -28   4   5       39.55       58.72     73.90 o 
 -26   4   5      159.14      182.54     71.00 o 
 -24   4   5      747.92      764.07     96.04 o 
 -22   4   5     1769.20     1712.73    100.02 o 
 -20   4   5      391.69      329.71     43.39 o 
 -18   4   5      490.57      508.81     33.69 o 
 -16   4   5    10504.92    10259.33    199.60 o 
 -14   4   5     1509.16     1653.79     38.83 o 
 -12   4   5       26.68        9.50      8.74 o 
 -10   4   5      174.50      187.50     14.32 o 
  -8   4   5     2479.45     2478.29     49.45 o 
  -6   4   5     1947.00     1866.69     37.66 o 
  -4   4   5    11708.86    11857.96    197.97 o 
  -2   4   5       51.67       32.63      6.57 o 
   0   4   5    19410.15    20910.00    286.89 o 
   2   4   5    43444.19    45741.07    648.54 o 
   4   4   5     1453.64     1145.68     27.73 o 
   6   4   5      196.11      203.82     12.76 o 
   8   4   5       16.52       37.77     12.48 o 
  10   4   5      386.84      442.17     27.92 o 
  12   4   5     2460.65     2290.00     58.05 o 
  14   4   5     1800.49     1901.12     56.26 o 
  16   4   5       39.37      -14.51     22.08 o 
  18   4   5      236.58      254.08     36.20 o 
  20   4   5      945.79      877.68     66.86 o 
  22   4   5       12.68       75.58     52.74 o 
  24   4   5      160.46      143.30     72.88 o 
 -31   5   5      281.05      230.28    108.64 o 
 -29   5   5       54.41       85.10     85.18 o 
 -27   5   5      968.83     1139.22    128.65 o 
 -25   5   5     3357.74     3062.37    181.58 o 
 -23   5   5      509.66      536.06     65.63 o 
 -21   5   5       73.43       51.34     37.16 o 
 -19   5   5     4317.03     4036.56    128.30 o 
 -17   5   5     6013.00     5934.74    146.94 o 
 -15   5   5      225.94      148.47     18.68 o 
 -13   5   5      845.69      756.97     27.50 o 
 -11   5   5      320.89      316.20     16.04 o 
  -9   5   5     2049.47     1945.92     44.31 o 
  -7   5   5     1754.73     1576.01     45.55 o 
  -5   5   5     6995.04     7315.26    113.21 o 
  -3   5   5    10974.65    10568.01    160.01 o 
  -1   5   5    37847.66    39345.02    525.26 o 
   1   5   5     4940.17     4775.61     76.01 o 
   3   5   5     2694.70     2495.63     47.68 o 
   5   5   5     2176.91     2246.47     43.39 o 
   7   5   5       20.29       20.50     13.05 o 
   9   5   5      541.88      496.80     26.75 o 
  11   5   5      362.20      437.23     29.46 o 
  13   5   5     1811.73     1786.82     54.03 o 
  15   5   5     2921.27     3246.45     83.64 o 
  17   5   5     1862.29     1799.98     79.57 o 
  19   5   5      576.43      434.91     50.51 o 
  21   5   5     1992.98     2182.06    127.36 o 
  23   5   5     1492.15     1699.52    126.79 o 
 -30   6   5       34.84      103.97     92.92 o 
 -28   6   5      250.37      198.77     86.25 o 
 -26   6   5      321.66      356.48    142.53 o 
 -24   6   5        8.56      -12.74     39.11 o 
 -22   6   5      338.83      347.51     55.97 o 
 -20   6   5        6.37      -19.45     28.60 o 
 -18   6   5      720.70      766.80     55.93 o 
 -16   6   5    11223.17    11028.14    241.96 o 
 -14   6   5     5319.23     5363.19    115.76 o 
 -12   6   5    10770.82    10607.57    165.02 o 
 -10   6   5      336.55      319.22     18.45 o 
  -8   6   5      328.13      236.15     15.29 o 
  -6   6   5    11963.18    12739.52    179.73 o 
  -4   6   5    20270.10    20683.12    271.62 o 
  -2   6   5     3392.98     3532.95     59.38 o 
   0   6   5     3007.61     2938.79     55.52 o 
   2   6   5     7048.63     6554.15    107.59 o 
   4   6   5     4965.51     4753.54     79.42 o 
   6   6   5       14.07        6.94     10.16 o 
   8   6   5       14.81       -4.40     10.95 o 
  10   6   5       89.34      124.35     23.16 o 
  12   6   5     7954.42     7633.32    137.11 o 
  14   6   5     5926.90     5655.71    147.33 o 
  16   6   5     1149.95     1211.77     61.86 o 
  18   6   5      252.96      213.42     41.52 o 
  20   6   5      957.68      955.91     73.74 o 
  22   6   5        6.71       61.36     57.95 o 
  24   6   5       42.03      112.35     74.57 o 
 -29   7   5      153.00       97.70     87.66 o 
 -27   7   5      483.98      597.76    142.39 o 
 -25   7   5       57.79       96.74     55.99 o 
 -23   7   5      337.53      272.16     60.83 o 
 -21   7   5      208.50      140.02     45.19 o 
 -19   7   5     2324.22     2358.73    106.27 o 
 -17   7   5      253.17      245.45     36.26 o 
 -15   7   5      594.74      522.58     43.31 o 
 -13   7   5       16.48       23.90     14.35 o 
 -11   7   5       68.58       45.56     13.41 o 
  -9   7   5     2668.87     2897.79     57.29 o 
  -7   7   5     1964.55     2111.03     40.34 o 
  -5   7   5      796.11      780.81     27.88 o 
  -3   7   5     7575.19     6546.70     98.97 o 
  -1   7   5    15643.15    15882.42    269.97 o 
   1   7   5     3162.29     3395.16     68.27 o 
   3   7   5       13.79        8.11     10.96 o 
   5   7   5      108.94      105.10     15.55 o 
   7   7   5       62.75       49.73     13.83 o 
   9   7   5     1328.79      906.10     35.46 o 
  11   7   5       57.66       51.38     16.49 o 
  13   7   5     1887.46     1766.14     72.90 o 
  15   7   5      771.20      603.67     42.70 o 
  17   7   5      192.17      167.33     43.74 o 
  19   7   5      950.42     1042.33     83.36 o 
  21   7   5       62.11       21.00     54.85 o 
  23   7   5      226.27      186.03     82.78 o 
 -30   8   5     1568.17     1899.35    269.19 o 
 -28   8   5      576.99      361.49    104.44 o 
 -26   8   5      890.65      901.11    130.70 o 
 -24   8   5      586.35      610.88     79.36 o 
 -22   8   5      132.17       29.96     38.93 o 
 -20   8   5      163.86      191.63     46.54 o 
 -18   8   5      212.77      100.55     31.65 o 
 -16   8   5      533.79      512.44    102.22 o 
 -14   8   5     1720.80     1489.43     59.34 o 
 -12   8   5    13016.05    13665.07    237.11 o 
 -10   8   5     3425.39     3613.77     72.50 o 
  -8   8   5     1157.63     1066.21     29.04 o 
  -6   8   5      593.17      525.94     19.71 o 
  -4   8   5      769.21      530.91     22.12 o 
  -2   8   5      654.37      559.94     27.29 o 
   0   8   5     1260.19     1331.00     40.93 o 
   2   8   5     2329.63     2623.93     63.11 o 
   4   8   5     6772.91     6870.48    133.63 o 
   6   8   5     4681.45     4823.63    103.18 o 
   8   8   5       13.00       21.71     14.71 o 
  10   8   5     6688.84     6599.52    129.36 o 
  12   8   5     6826.27     7066.12    177.40 o 
  14   8   5     3646.73     3485.45    111.45 o 
  16   8   5      328.79      303.45     58.51 o 
  18   8   5     1160.50     1156.63    100.25 o 
  20   8   5     1130.58     1073.89    103.67 o 
  22   8   5      266.02      318.15     87.01 o 
 -29   9   5      147.53      205.75    100.37 o 
 -27   9   5       41.74      -22.67     63.40 o 
 -25   9   5      722.95      695.94     88.58 o 
 -23   9   5       18.72      -20.63     46.52 o 
 -21   9   5      632.87      591.32     80.76 o 
 -19   9   5     1825.29     1898.48    161.42 o 
 -17   9   5     1557.32     1729.72     94.81 o 
 -15   9   5       44.12       38.33     24.27 o 
 -13   9   5      624.54      545.62     38.26 o 
 -11   9   5      106.90       95.12     18.24 o 
  -9   9   5      804.91      985.88     42.22 o 
  -7   9   5     1762.13     1599.76     45.88 o 
  -5   9   5     1163.94     1061.41     36.18 o 
  -3   9   5      751.73      753.87     27.26 o 
  -1   9   5      709.70      612.06     26.39 o 
   1   9   5    17704.12    18024.46    329.51 o 
   3   9   5      801.37      876.30     43.97 o 
   5   9   5      213.35      151.20     22.60 o 
   7   9   5     1384.06     1089.43     44.67 o 
   9   9   5        5.20       -4.75     16.86 o 
  11   9   5      116.30       52.47     22.17 o 
  13   9   5      110.26       18.15     39.23 o 
  15   9   5      519.04      498.75     65.98 o 
  17   9   5      969.94     1043.49    155.76 o 
  19   9   5     1334.50     1313.85    110.96 o 
  21   9   5        2.40      -16.07     63.95 o 
 -28  10   5      246.97      197.16     80.89 o 
 -26  10   5      400.38      469.08     84.38 o 
 -24  10   5     1256.47     1073.98     98.95 o 
 -22  10   5      138.85       94.35     50.77 o 
 -20  10   5      480.46      482.65     63.98 o 
 -18  10   5     4476.62     4964.64    183.54 o 
 -16  10   5    10728.25    10846.75    273.93 o 
 -14  10   5    12471.51    12497.90    335.12 o 
 -12  10   5    10674.78    10587.06    304.74 o 
 -10  10   5    10472.50    10045.84    201.01 o 
  -8  10   5     3948.78     4482.60    115.21 o 
  -6  10   5     5969.64     5636.52    139.52 o 
  -4  10   5      275.33      220.43     22.30 o 
  -2  10   5      860.75      800.53     36.02 o 
   0  10   5     1206.84     1233.77     45.42 o 
   2  10   5     4090.15     4072.99     96.86 o 
   4  10   5       14.14       19.14     15.21 o 
   6  10   5     4981.94     5279.23    123.41 o 
   8  10   5     5206.60     4941.71    138.02 o 
  10  10   5     7040.13     6888.94    191.93 o 
  12  10   5     4855.11     5155.18    160.60 o 
  14  10   5     3542.87     3123.63    205.02 o 
  16  10   5      359.32      386.61     95.76 o 
  18  10   5       64.52        2.29     57.64 o 
  20  10   5       88.83       16.88     67.80 o 
 -27  11   5      574.57      682.01     98.52 o 
 -25  11   5      656.66      657.32    161.32 o 
 -23  11   5      137.28      159.48     59.38 o 
 -21  11   5     1111.45     1084.03     90.52 o 
 -19  11   5     3446.42     3497.08    326.03 o 
 -17  11   5     2587.32     2707.61    128.19 o 
 -15  11   5      900.67      856.94    111.87 o 
 -13  11   5     8743.75     8823.77    268.46 o 
 -11  11   5     1467.09     1517.40     82.83 o 
  -9  11   5     2129.03     1767.59     72.49 o 
  -7  11   5     3230.55     2971.20     97.52 o 
  -5  11   5      208.17      117.14     22.84 o 
  -3  11   5      176.63      147.53     26.15 o 
  -1  11   5     2717.63     2636.48     79.64 o 
   1  11   5      906.55      877.70     40.78 o 
   3  11   5       16.57       18.07     16.85 o 
   5  11   5      473.82      519.09     47.96 o 
   7  11   5     1755.31     1713.88     61.62 o 
   9  11   5     1340.43     1146.74     68.89 o 
  11  11   5      707.27      687.93     75.25 o 
  13  11   5      733.61      724.55     74.23 o 
  15  11   5        3.20       37.54     46.71 o 
  17  11   5       18.62        7.36     55.93 o 
  19  11   5      119.32       82.25     69.31 o 
  21  11   5        0.62        8.15     73.57 o 
 -26  12   5      272.54      281.34    112.40 o 
 -24  12   5     1017.00     1032.09    133.48 o 
 -22  12   5        7.77       79.78     70.58 o 
 -20  12   5       42.44       20.56     61.38 o 
 -18  12   5      397.31      368.85    152.63 o 
 -16  12   5     2672.94     2416.29    228.59 o 
 -14  12   5     2096.72     2237.15    113.53 o 
 -12  12   5      837.95      929.67     89.62 o 
 -10  12   5      133.57      167.24     39.71 o 
  -8  12   5     2085.74     2308.90     86.87 o 
  -6  12   5     1436.60     1371.06     64.61 o 
  -4  12   5      254.48      259.45     31.86 o 
  -2  12   5      105.40       88.19     22.00 o 
   0  12   5      220.10      163.49     26.26 o 
   2  12   5      319.33      281.46     31.14 o 
   4  12   5     1657.21     1658.07     59.83 o 
   6  12   5     7964.19     7860.53    168.91 o 
   8  12   5     7593.74     7344.93    371.14 o 
  10  12   5     1074.05      964.17     76.65 o 
  12  12   5       87.28       37.08     37.10 o 
  14  12   5       27.80       31.75     45.45 o 
  16  12   5     3226.15     3289.01    222.41 o 
  18  12   5      712.27      714.77     97.01 o 
  20  12   5      151.43      120.43    114.75 o 
 -25  13   5       11.90       64.49     89.71 o 
 -23  13   5       40.65       16.93     77.12 o 
 -21  13   5       30.82       26.69     67.66 o 
 -19  13   5      518.25      479.71    101.42 o 
 -17  13   5      119.25       68.65     65.64 o 
 -15  13   5      605.90      445.43     64.74 o 
 -13  13   5       47.79       40.73     41.50 o 
 -11  13   5     1221.04     1105.14     80.23 o 
  -9  13   5       22.89      -28.54     29.35 o 
  -7  13   5      130.88      139.63     31.61 o 
  -5  13   5      465.22      471.09     43.52 o 
  -3  13   5      163.15      105.27     26.42 o 
  -1  13   5      102.68       86.93     22.87 o 
   1  13   5      343.03      256.41     31.12 o 
   3  13   5      823.71      798.05     72.33 o 
   5  13   5     2366.98     2525.06     87.22 o 
   7  13   5      125.22      112.47     29.56 o 
   9  13   5      601.70      588.82     58.12 o 
  11  13   5      772.13      692.92     67.67 o 
  13  13   5      290.13      278.94     78.00 o 
  15  13   5     1628.81     2050.13    190.72 o 
  17  13   5      167.93       79.79     66.01 o 
  19  13   5       45.57       73.47     77.58 o 
 -24  14   5      124.69      110.11    115.70 o 
 -22  14   5      254.54      497.01    128.25 o 
 -20  14   5      326.20      225.29     83.15 o 
 -18  14   5      575.39      632.54    171.38 o 
 -16  14   5       89.23       83.42     62.40 o 
 -14  14   5       27.83      -12.75     50.33 o 
 -12  14   5     6551.73     7036.91    289.96 o 
 -10  14   5     5073.00     5268.22    190.42 o 
  -8  14   5     3808.94     4062.73    132.64 o 
  -6  14   5      806.42      736.72     55.14 o 
  -4  14   5      149.89      200.40     36.97 o 
  -2  14   5      937.25      841.23     49.71 o 
   0  14   5       13.37      -17.41     23.06 o 
   2  14   5       18.95       37.18     29.79 o 
   4  14   5     1257.43     1162.74     60.72 o 
   6  14   5     2925.79     2877.99     97.13 o 
   8  14   5     6715.94     7146.59    245.33 o 
  10  14   5     2133.87     2033.45    101.32 o 
  12  14   5        9.09      -16.44     42.89 o 
  14  14   5      234.54      237.06     64.17 o 
  16  14   5      346.24      267.11     91.52 o 
  18  14   5       46.89       12.58     73.45 o 
 -23  15   5      656.93      679.91    125.93 o 
 -21  15   5      492.73      450.16    123.06 o 
 -19  15   5      723.91      853.57    172.54 o 
 -17  15   5      115.88       58.35    108.77 o 
 -15  15   5      161.36      156.78     69.92 o 
 -13  15   5      162.35      158.13     64.67 o 
 -11  15   5        3.00       35.89     52.78 o 
  -9  15   5      298.98      299.87     53.57 o 
  -7  15   5     1014.45      900.54     72.78 o 
  -5  15   5     1427.97     1370.79     86.52 o 
  -3  15   5       70.29       33.21     51.56 o 
  -1  15   5      901.56      796.23     61.27 o 
   1  15   5      777.80      745.43     71.84 o 
   3  15   5      403.93      346.46     41.00 o 
   5  15   5        2.93       10.28     28.78 o 
   7  15   5       42.96       74.10     39.45 o 
   9  15   5       90.50      123.34     43.39 o 
  11  15   5      341.32      202.95     55.10 o 
  13  15   5       40.92      -17.49     47.37 o 
  15  15   5      600.85      739.40     94.90 o 
  17  15   5      331.65      195.86     85.67 o 
 -22  16   5      729.18      770.39    136.48 o 
 -20  16   5     1232.31     1122.00    190.14 o 
 -18  16   5       12.49      -57.09     67.21 o 
 -16  16   5       94.93      109.65     74.92 o 
 -14  16   5      139.52      110.96     70.45 o 
 -12  16   5     3229.15     3457.87    194.45 o 
 -10  16   5     8626.65     9928.77    383.12 o 
  -8  16   5     1403.80     1473.66     95.90 o 
  -6  16   5      295.88      356.39     81.35 o 
  -4  16   5        7.84      -18.21     33.70 o 
  -2  16   5      161.90      170.80     46.11 o 
   0  16   5      323.47      246.79     43.37 o 
   2  16   5        8.64       20.87     33.62 o 
   4  16   5      678.81      588.89     73.43 o 
   6  16   5     6896.63     7283.67    296.14 o 
   8  16   5     3591.34     3718.43    170.06 o 
  10  16   5      633.72      509.29     70.35 o 
  12  16   5      299.54      174.11     59.01 o 
  14  16   5       32.42       24.76     65.53 o 
 -21  17   5     1026.79     1169.93    155.59 o 
 -19  17   5      200.71      131.17     94.18 o 
 -17  17   5      384.46      548.96    155.37 o 
 -15  17   5       20.62      -40.42     70.41 o 
 -13  17   5      179.36      254.31     83.27 o 
 -11  17   5      532.08      525.10    160.42 o 
  -9  17   5       26.15       57.79     48.92 o 
  -7  17   5      128.52       95.28     48.99 o 
  -5  17   5     2469.07     2634.16    126.59 o 
  -3  17   5     4921.54     5953.58    249.13 o 
  -1  17   5     3165.91     3662.81    152.81 o 
   1  17   5      408.75      328.53     49.40 o 
   3  17   5      958.20      854.21     65.80 o 
   5  17   5      251.80      289.41     54.87 o 
   7  17   5      426.20      365.09     58.88 o 
   9  17   5       95.32       79.52     48.80 o 
  11  17   5      149.33      119.68     69.55 o 
  13  17   5     1995.60     2257.58    280.59 o 
 -18  18   5       33.98       68.72     97.95 o 
 -16  18   5       44.61       49.23     78.19 o 
 -14  18   5       12.02       27.25     79.68 o 
 -12  18   5     1344.28     1699.74    148.19 o 
 -10  18   5      643.87      826.70    111.13 o 
  -8  18   5        4.61       17.61     50.03 o 
  -6  18   5      837.26      962.81    109.62 o 
  -4  18   5      251.87      279.07     63.50 o 
  -2  18   5       10.36       21.50     43.90 o 
   0  18   5        7.96       27.74     45.23 o 
   2  18   5      404.02      354.74     69.51 o 
   4  18   5      392.79      392.55     60.40 o 
   6  18   5     1317.93     1177.37     86.90 o 
   8  18   5      911.62      824.10     80.35 o 
  10  18   5      354.10      208.68     61.24 o 
  12  18   5      152.10      118.98     65.11 o 
 -15  19   5       55.45      133.67     94.38 o 
 -13  19   5        2.84       46.58     78.52 o 
 -11  19   5     1144.77     1382.20    142.50 o 
  -9  19   5      788.50      871.88    228.37 o 
  -7  19   5       98.04       59.26     58.31 o 
  -5  19   5       33.94       53.36     55.32 o 
  -3  19   5      298.78      266.73     62.74 o 
  -1  19   5      202.20       95.88     62.25 o 
   1  19   5      742.63      900.95     75.45 o 
   3  19   5        6.32       36.87     50.59 o 
   5  19   5       36.48      -15.71     46.60 o 
   7  19   5       86.27       68.55     53.30 o 
   9  19   5       10.59      -53.76     52.75 o 
 -12  20   5     1110.27     1131.30    190.43 o 
 -10  20   5       31.58      130.70    108.20 o 
  -8  20   5      418.72      347.09     77.20 o 
  -6  20   5       36.51      158.68     63.84 o 
  -4  20   5       10.75       20.24     56.95 o 
  -2  20   5       32.49       44.59     58.63 o 
   0  20   5       58.99       87.42     57.95 o 
   2  20   5        5.31       -7.49     56.38 o 
   4  20   5      520.38      641.21     92.67 o 
   6  20   5     1102.54     1350.92     99.95 o 
  -9  21   5       60.12       60.01    105.02 o 
  -7  21   5       19.10      -10.33     69.26 o 
  -5  21   5       10.02        1.42     71.61 o 
  -3  21   5     1607.50     1548.31    140.06 o 
  -1  21   5     5667.59     6067.08    387.78 o 
   1  21   5     1896.00     1736.92    207.16 o 
 -32   0   6       99.81       37.22    139.65 o 
 -30   0   6      517.22      678.03    167.06 o 
 -28   0   6        2.20       75.02    107.62 o 
 -26   0   6     2263.80     2312.23    230.82 o 
 -24   0   6     3149.33     2895.59    178.60 o 
 -22   0   6     4109.01     4139.50    177.74 o 
 -20   0   6    10008.36     9962.49    282.77 o 
 -18   0   6     8641.86     8564.76    243.95 o 
 -16   0   6       17.45       -3.60     19.77 o 
 -14   0   6    10455.43    10203.20    194.89 o 
 -12   0   6     2569.55     2267.53     55.25 o 
 -10   0   6     4958.65     6283.54    170.31 o 
  -8   0   6    28011.95    31319.23    784.40 o 
  -2   0   6      205.56      425.28     27.99 o 
   0   0   6      746.75      798.06     51.93 o 
   2   0   6      456.98      474.91     47.32 o 
   4   0   6    25265.73    26500.82    966.63 o 
   6   0   6    35104.09    39329.73   1575.41 o 
   8   0   6     2944.69     3621.54    106.64 o 
  10   0   6      232.41      186.14     35.73 o 
  12   0   6     3312.01     3572.99    161.67 o 
  14   0   6     1192.64     1410.43     74.30 o 
  16   0   6      605.26      518.30     62.84 o 
  18   0   6       82.85       35.54     45.57 o 
  20   0   6     4909.67     5816.81    215.52 o 
  22   0   6     2007.60     2113.91    134.95 o 
  24   0   6     1999.65     1738.88    219.57 o 
 -31   1   6      208.33      123.10     99.05 o 
 -29   1   6      102.39      192.85     91.47 o 
 -27   1   6      570.36      675.12    117.24 o 
 -25   1   6      608.70      637.58     68.24 o 
 -23   1   6        5.73       -6.70     27.71 o 
 -21   1   6        8.01       47.79     22.84 o 
 -19   1   6      589.76      585.37     36.67 o 
 -17   1   6     3707.22     3920.21     84.28 o 
 -15   1   6     3978.51     4333.87     68.09 o 
 -13   1   6       13.18        5.00      7.13 o 
 -11   1   6      137.37      142.71     13.56 o 
  -9   1   6      338.52      352.87     17.06 o 
  -7   1   6    11015.00    11604.86    297.56 o 
  -5   1   6     3068.90     3814.00    160.71 o 
  -1   1   6      665.14      770.64     34.48 o 
   1   1   6      395.10      482.46     21.00 o 
   3   1   6     3869.36     4451.42    119.97 o 
   5   1   6     1178.82     1272.18     30.51 o 
   7   1   6    17328.79    18761.83    351.82 o 
   9   1   6     2986.76     3636.41    116.82 o 
  11   1   6       69.03       70.28     17.97 o 
  13   1   6      154.28      119.47     22.69 o 
  15   1   6        2.43      -14.60     23.17 o 
  17   1   6       27.07       25.72     27.50 o 
  19   1   6        8.26       26.34     32.46 o 
  21   1   6       28.81       36.13     36.20 o 
  23   1   6        2.99       22.93     56.79 o 
 -32   2   6      329.53      363.52    111.99 o 
 -30   2   6       10.31       74.99     94.20 o 
 -28   2   6      441.89      507.99     75.75 o 
 -26   2   6      332.33      290.11     59.45 o 
 -24   2   6       10.73       -3.58     37.82 o 
 -22   2   6     3875.20     4175.55    115.48 o 
 -20   2   6     8553.38     8577.46    197.79 o 
 -18   2   6     2313.77     2083.14     62.82 o 
 -16   2   6      525.74      511.60     30.17 o 
 -14   2   6     6626.34     6669.11     99.60 o 
 -12   2   6    11887.09    11364.70    154.84 o 
 -10   2   6    19632.52    20376.77    293.36 o 
  -8   2   6     5481.85     5601.88    131.86 o 
  -6   2   6    16005.75    15942.85    403.72 o 
  -4   2   6     4364.45     3644.61    177.44 o 
  -2   2   6    25382.92    25241.77    646.45 o 
   0   2   6      912.65      796.80     24.80 o 
   2   2   6      120.04        8.39      8.13 o 
   4   2   6    16796.21    17223.01    255.38 o 
   6   2   6    25058.84    27430.31    453.33 o 
   8   2   6    32339.08    35420.87    660.46 o 
  10   2   6     2118.17     2385.58     75.45 o 
  12   2   6     1534.16     1862.55     72.08 o 
  14   2   6     1359.65     1567.16     55.80 o 
  16   2   6      981.65     1201.67     64.88 o 
  18   2   6       27.87       40.64     31.12 o 
  20   2   6      240.94      184.46     42.03 o 
  22   2   6     2065.46     2105.10    105.18 o 
  24   2   6      799.46      631.94     85.70 o 
 -31   3   6     1269.54     1908.59    262.85 o 
 -29   3   6      506.81      525.19    147.25 o 
 -27   3   6      135.01      149.60     52.44 o 
 -25   3   6      444.36      564.76     73.34 o 
 -23   3   6     1201.71     1051.49    102.85 o 
 -21   3   6     3953.13     4076.91    113.29 o 
 -19   3   6     5239.47     5138.28    118.20 o 
 -17   3   6     1565.23     1547.00     51.89 o 
 -15   3   6      343.68      294.35     23.21 o 
 -13   3   6     4052.44     3938.39     66.96 o 
 -11   3   6     4352.80     4351.79     74.69 o 
  -9   3   6     6622.03     7119.05     99.75 o 
  -7   3   6     1937.31     2040.18     52.98 o 
  -5   3   6      527.33      485.65     29.78 o 
  -3   3   6     9667.66     9406.29    186.54 o 
  -1   3   6     1743.60     1540.64     35.74 o 
   1   3   6    12963.41    14317.95    222.48 o 
   3   3   6      108.96       17.06      8.91 o 
   5   3   6     4913.44     5313.65     86.55 o 
   7   3   6     1062.64     1094.27     34.76 o 
   9   3   6     1124.41     1093.57     55.15 o 
  11   3   6        8.72       21.21     15.20 o 
  13   3   6       66.32       64.62     19.99 o 
  15   3   6     1710.99     1836.96     67.09 o 
  17   3   6      510.70      550.22     46.27 o 
  19   3   6      107.06      106.87     37.39 o 
  21   3   6      481.77      334.78     56.84 o 
  23   3   6      232.25      264.65     68.42 o 
 -32   4   6     1115.21      803.76    139.22 o 
 -30   4   6        6.91       26.50     57.10 o 
 -28   4   6      480.67      375.42     69.90 o 
 -26   4   6       22.79       78.17     59.15 o 
 -24   4   6     4002.04     4321.50    213.60 o 
 -22   4   6     4558.93     4825.05    152.66 o 
 -20   4   6     4754.95     4817.77    145.51 o 
 -18   4   6     1594.36     1396.28     53.54 o 
 -16   4   6     1987.28     1746.16     53.91 o 
 -14   4   6     6756.15     6857.76    129.74 o 
 -12   4   6     8698.74     8074.95    122.28 o 
 -10   4   6     7203.77     7853.68    117.58 o 
  -8   4   6     4100.15     4417.37     72.92 o 
  -6   4   6     8901.54     9253.13    148.31 o 
  -4   4   6      958.09      823.66     25.29 o 
  -2   4   6    15178.26    15052.75    219.23 o 
   0   4   6    24621.62    26255.70    355.02 o 
   2   4   6    16636.50    17536.99    258.84 o 
   4   4   6     3347.42     3443.52     64.41 o 
   6   4   6     1202.50     1110.80     35.57 o 
   8   4   6     6442.28     5870.67    106.06 o 
  10   4   6      690.59      590.42     30.09 o 
  12   4   6       87.06       69.67     18.64 o 
  14   4   6     1830.66     2056.53     64.59 o 
  16   4   6      934.68      845.44     51.28 o 
  18   4   6     1133.57     1176.78     74.56 o 
  20   4   6      825.64      820.23     68.98 o 
  22   4   6      595.18      480.08     72.67 o 
 -31   5   6      838.81      915.47    103.56 o 
 -29   5   6      406.10      412.17     98.24 o 
 -27   5   6       20.14       41.73     61.91 o 
 -25   5   6      195.45      172.89     65.78 o 
 -23   5   6      738.98      565.53     66.01 o 
 -21   5   6     3382.17     3229.41    115.19 o 
 -19   5   6      174.05      194.04     32.44 o 
 -17   5   6        2.07       17.05     17.92 o 
 -15   5   6     2382.47     2286.88     90.59 o 
 -13   5   6     9675.82     9275.48    155.89 o 
 -11   5   6     2523.09     2299.85     48.04 o 
  -9   5   6      240.91      241.37     14.17 o 
  -7   5   6     1259.84     1200.65     27.54 o 
  -5   5   6     5370.88     5486.96     87.83 o 
  -3   5   6     9332.87     8921.52    129.02 o 
  -1   5   6     5167.82     4743.04     70.86 o 
   1   5   6      266.37      280.80     14.43 o 
   3   5   6     3160.89     3016.90     55.09 o 
   5   5   6     7788.31     7509.34    132.52 o 
   7   5   6      312.24      314.26     22.02 o 
   9   5   6      212.37      129.87     18.65 o 
  11   5   6      570.29      556.73     31.70 o 
  13   5   6     1320.68     1524.45     76.01 o 
  15   5   6     3351.04     3726.26     98.61 o 
  17   5   6      567.36      503.81     44.24 o 
  19   5   6     1688.29     1738.34    133.81 o 
  21   5   6        3.56       26.19     47.13 o 
  23   5   6      102.16       39.45     67.07 o 
 -30   6   6        1.89       39.85     59.18 o 
 -28   6   6      650.09      515.02    105.13 o 
 -26   6   6      249.95      214.35     78.72 o 
 -24   6   6       14.39      -28.81     43.51 o 
 -22   6   6       22.58       23.23     37.25 o 
 -20   6   6      620.86      547.33     58.30 o 
 -18   6   6     1073.21      962.95     69.38 o 
 -16   6   6     7304.89     7450.44    168.67 o 
 -14   6   6     3434.73     3120.77     85.07 o 
 -12   6   6      538.15      555.50     24.82 o 
 -10   6   6        3.07       24.32     10.04 o 
  -8   6   6     2972.18     3745.51     70.34 o 
  -6   6   6     1505.40     1499.29     31.13 o 
  -4   6   6     3955.41     4257.62     69.31 o 
  -2   6   6     3697.27     3827.20     67.10 o 
   0   6   6     7593.56     7345.90    118.46 o 
   2   6   6    10481.70    10612.41    165.50 o 
   4   6   6     1873.95     1739.38     46.09 o 
   6   6   6       24.89        1.59     10.95 o 
   8   6   6     1329.99     1260.05     40.18 o 
  10   6   6      911.00      800.63     40.76 o 
  12   6   6      292.05      261.23     24.99 o 
  14   6   6       87.73      131.02     26.60 o 
  16   6   6       48.12       16.59     25.42 o 
  18   6   6     1150.68     1146.41     68.64 o 
  20   6   6     1372.53     1481.73     81.03 o 
  22   6   6      127.10      130.80     87.42 o 
 -31   7   6      378.26      510.34    125.28 o 
 -29   7   6      832.75      804.79    125.80 o 
 -27   7   6      104.24      121.41     77.16 o 
 -25   7   6        5.37      -16.93     48.82 o 
 -23   7   6      344.43      271.26     54.86 o 
 -21   7   6      336.11      275.13     45.36 o 
 -19   7   6     3342.65     3204.63    111.47 o 
 -17   7   6     3856.92     3623.67    118.49 o 
 -15   7   6    11513.21    11849.62    227.59 o 
 -13   7   6    16102.51    15940.64    292.01 o 
 -11   7   6     8987.68     8858.71    173.29 o 
  -9   7   6     1310.52     1466.72     38.15 o 
  -7   7   6       43.05       28.48      8.21 o 
  -5   7   6      574.20      530.80     20.43 o 
  -3   7   6    17806.33    17232.21    253.47 o 
  -1   7   6     5591.91     5990.26    106.69 o 
   1   7   6      216.73      217.08     18.05 o 
   3   7   6     3567.42     3626.19     74.54 o 
   5   7   6     3493.24     3796.88     79.65 o 
   7   7   6      489.72      488.66     28.34 o 
   9   7   6     1593.55     1532.31     50.44 o 
  11   7   6     2587.76     2549.00     80.72 o 
  13   7   6     6094.03     6244.07    128.93 o 
  15   7   6     4669.14     5141.13    122.74 o 
  17   7   6      172.57      164.83     50.28 o 
  19   7   6      820.87      910.97     86.20 o 
  21   7   6       71.03       61.07     68.04 o 
 -30   8   6       19.30      -35.94     83.49 o 
 -28   8   6      308.30      220.49     88.32 o 
 -26   8   6        6.76      -22.36     53.71 o 
 -24   8   6       36.54        9.80     53.73 o 
 -22   8   6      645.08      491.41     65.64 o 
 -20   8   6      181.17      167.24     39.14 o 
 -18   8   6      841.61      844.37     93.82 o 
 -16   8   6      520.76      379.88     39.32 o 
 -14   8   6     3473.12     3266.48     82.28 o 
 -12   8   6      368.21      421.84     31.73 o 
 -10   8   6      843.00      837.71     75.15 o 
  -8   8   6      703.02      725.38     30.04 o 
  -6   8   6     7011.17     7374.93    120.63 o 
  -4   8   6     3665.95     3899.45     70.75 o 
  -2   8   6     1557.55     1751.10     40.67 o 
   0   8   6    19113.81    18223.02    309.85 o 
   2   8   6    12637.71    12555.46    240.38 o 
   4   8   6      224.38      196.93     22.72 o 
   6   8   6       61.41       33.29     15.58 o 
   8   8   6      457.47      385.91     28.20 o 
  10   8   6      192.69      201.95     24.36 o 
  12   8   6      387.18      393.97     53.08 o 
  14   8   6      730.63      569.51     82.52 o 
  16   8   6      316.18      286.48     47.57 o 
  18   8   6       81.03       59.55     55.58 o 
  20   8   6     1194.41     1427.24    229.00 o 
  22   8   6      210.16      260.26     84.54 o 
 -29   9   6      690.53      771.98    128.72 o 
 -27   9   6     1473.19     1453.21    118.44 o 
 -25   9   6     2040.93     1828.26    120.70 o 
 -23   9   6     2132.04     2110.52    157.08 o 
 -21   9   6     2609.67     2375.69    120.76 o 
 -19   9   6      917.49      787.98    133.36 o 
 -17   9   6      709.06      634.66     70.25 o 
 -15   9   6     1881.37     1839.44     91.86 o 
 -13   9   6     7915.69     7829.90    206.28 o 
 -11   9   6     6451.45     6180.45    144.29 o 
  -9   9   6     1599.42     1753.29     61.55 o 
  -7   9   6     1714.05     1621.80     47.03 o 
  -5   9   6     2660.08     2501.44     65.24 o 
  -3   9   6    12685.78    12364.92    233.42 o 
  -1   9   6     5893.26     5866.22    135.96 o 
   1   9   6     2924.23     2854.20     75.29 o 
   3   9   6      394.68      362.69     33.79 o 
   5   9   6      213.07      320.39     26.99 o 
   7   9   6     1422.14     1463.31     65.73 o 
   9   9   6     1969.84     2017.56     65.09 o 
  11   9   6     1969.11     2073.54     97.50 o 
  13   9   6     4269.46     4298.56    145.40 o 
  15   9   6     1463.81     1408.12     99.37 o 
  17   9   6      425.60      367.34     69.96 o 
  19   9   6      632.88      678.91     92.58 o 
  21   9   6      323.22      268.15     86.31 o 
 -28  10   6      313.10      412.62     89.50 o 
 -26  10   6      439.05      413.82     81.52 o 
 -24  10   6       55.91       66.24     55.02 o 
 -22  10   6      156.39      172.02     54.19 o 
 -20  10   6      990.02     1017.33     85.33 o 
 -18  10   6     1339.61     1268.07    148.73 o 
 -16  10   6      124.28       92.06     38.94 o 
 -14  10   6      246.38      223.92     56.71 o 
 -12  10   6      926.17     1039.45    130.93 o 
 -10  10   6       62.08       12.58     17.76 o 
  -8  10   6       54.45       28.09     16.13 o 
  -6  10   6       88.27       57.75     24.26 o 
  -4  10   6        0.65       -0.73     14.17 o 
  -2  10   6    15080.91    14953.64    280.70 o 
   0  10   6     1104.06     1012.25     48.00 o 
   2  10   6      104.88       62.05     18.04 o 
   4  10   6       35.21       29.88     18.67 o 
   6  10   6      446.56      445.18     35.60 o 
   8  10   6       91.38      126.01     30.25 o 
  10  10   6        0.13        9.21     24.95 o 
  12  10   6      167.26       51.43     28.04 o 
  14  10   6      131.79      129.43     50.42 o 
  16  10   6     1001.41      942.07     92.01 o 
  18  10   6     1304.31     1188.03    199.03 o 
  20  10   6      775.41      893.11    136.59 o 
 -27  11   6     1768.43     2110.77    183.80 o 
 -25  11   6      846.45     1029.42    135.05 o 
 -23  11   6      281.83      273.19     84.64 o 
 -21  11   6      447.57      419.16     87.38 o 
 -19  11   6      255.69      178.33     63.55 o 
 -17  11   6     1079.31      971.04    108.17 o 
 -15  11   6      553.47      560.56     84.74 o 
 -13  11   6     5463.66     5463.22    186.33 o 
 -11  11   6     2072.63     2239.83    173.62 o 
  -9  11   6    10179.25     9904.60    243.38 o 
  -7  11   6     5952.90     6050.42    147.97 o 
  -5  11   6     2133.25     2293.92     74.22 o 
  -3  11   6      206.77      213.33     33.25 o 
  -1  11   6     1116.10     1092.58     49.37 o 
   1  11   6     2505.25     2343.58     69.71 o 
   3  11   6     1589.38     1542.14     55.96 o 
   5  11   6     3982.63     3821.16     98.09 o 
   7  11   6     3734.06     3701.43    108.46 o 
   9  11   6     2559.93     2637.60    132.28 o 
  11  11   6     2406.87     2443.26    104.95 o 
  13  11   6     1084.39      941.97     82.85 o 
  15  11   6     6289.75     6642.15    449.65 o 
  17  11   6     2224.50     1991.65    198.79 o 
  19  11   6      714.70      773.02    100.10 o 
 -26  12   6       20.69      160.25     95.24 o 
 -24  12   6       54.50       81.23     82.73 o 
 -22  12   6       53.54       67.27     69.45 o 
 -20  12   6      415.45      423.74    188.26 o 
 -18  12   6      133.49       84.32     55.41 o 
 -16  12   6       77.55      120.75     47.89 o 
 -14  12   6        0.69      -10.14     35.67 o 
 -12  12   6       30.17      -17.31     31.94 o 
 -10  12   6     5290.71     4690.96    165.90 o 
  -8  12   6       36.40       35.45     24.59 o 
  -6  12   6     2092.23     2034.23     78.37 o 
  -4  12   6     4110.55     3872.47    117.30 o 
  -2  12   6      583.16      598.53     39.18 o 
   0  12   6      730.08      656.11     41.15 o 
   2  12   6     1493.23     1368.24     61.37 o 
   4  12   6      223.44      201.42     28.05 o 
   6  12   6      980.80      976.16     75.28 o 
   8  12   6      509.24      564.87     60.73 o 
  10  12   6       33.06       24.29     37.25 o 
  12  12   6     2205.39     2347.59    139.84 o 
  14  12   6      329.12      409.01     71.66 o 
  16  12   6      380.73      268.75     79.73 o 
  18  12   6      213.92      188.45     97.51 o 
 -25  13   6     3086.75     3251.33    350.70 o 
 -23  13   6     1242.18     1378.57    207.74 o 
 -21  13   6       81.15       23.35     65.84 o 
 -19  13   6      764.84      944.92    112.53 o 
 -17  13   6      539.54      403.14     95.36 o 
 -15  13   6       47.57       29.82     52.94 o 
 -13  13   6      910.52      697.27     70.23 o 
 -11  13   6       85.36       52.56     38.00 o 
  -9  13   6     6181.59     6583.10    281.02 o 
  -7  13   6    14492.04    14745.82    348.09 o 
  -5  13   6     9311.22     8924.84    227.80 o 
  -3  13   6      168.02      203.71     41.11 o 
  -1  13   6      331.20      192.01     45.54 o 
   1  13   6      288.75      243.18     32.63 o 
   3  13   6     1019.42     1021.67     64.21 o 
   5  13   6       84.75       54.32     27.60 o 
   7  13   6     2391.76     2234.51     85.58 o 
   9  13   6     3339.44     3171.06    122.69 o 
  11  13   6      732.60      585.40     63.81 o 
  13  13   6      759.27      604.28     76.49 o 
  15  13   6      352.88      292.95     72.41 o 
  17  13   6       48.19      -62.64     67.70 o 
 -24  14   6      392.71      311.98    101.49 o 
 -22  14   6      730.73      634.02    115.16 o 
 -20  14   6      241.99      250.64     87.42 o 
 -18  14   6      155.33      134.23     72.13 o 
 -16  14   6      468.21      476.94    191.15 o 
 -14  14   6       31.21       73.82     58.44 o 
 -12  14   6      437.72      486.17     80.52 o 
 -10  14   6       23.72       11.98     82.81 o 
  -8  14   6       75.04       70.42     37.68 o 
  -6  14   6      334.46      317.39     41.97 o 
  -4  14   6     3338.79     3540.83    117.94 o 
  -2  14   6     2075.81     2252.38    153.25 o 
   0  14   6       55.03       21.73     28.78 o 
   2  14   6       36.26      137.40     46.35 o 
   4  14   6      276.12      227.60     36.50 o 
   6  14   6      356.54      231.48     45.15 o 
   8  14   6        9.37       33.78     35.34 o 
  10  14   6        7.68       54.16     43.22 o 
  12  14   6        4.02       -9.62     47.12 o 
  14  14   6      225.29      312.73     71.63 o 
  16  14   6       30.50      -19.03     63.86 o 
 -23  15   6      119.32       93.63     92.40 o 
 -21  15   6      112.07       93.39     84.91 o 
 -19  15   6       75.22      134.42     78.32 o 
 -17  15   6      110.52       40.06     66.11 o 
 -15  15   6       88.85        9.54     60.68 o 
 -13  15   6      596.19      375.13     82.23 o 
 -11  15   6     1273.93     1436.31    124.39 o 
  -9  15   6     4653.41     4749.97    215.17 o 
  -7  15   6     6391.56     6702.34    218.91 o 
  -5  15   6     1784.83     1994.55    147.64 o 
  -3  15   6      210.87      153.22     41.86 o 
  -1  15   6      135.59      139.20     40.21 o 
   1  15   6        0.59       -1.74     29.05 o 
   3  15   6       37.77        9.89     27.71 o 
   5  15   6     1043.82     1002.95     62.23 o 
   7  15   6      146.21      231.21     48.88 o 
   9  15   6     2807.06     2976.68    151.98 o 
  11  15   6     2202.32     2470.22    146.12 o 
  13  15   6     2063.79     2293.59    178.29 o 
  15  15   6      322.63      273.19     76.76 o 
 -22  16   6      107.13       87.25     92.51 o 
 -20  16   6      537.55      393.70    107.56 o 
 -18  16   6      672.94      595.34    111.42 o 
 -16  16   6     1640.87     1763.01    150.51 o 
 -14  16   6      984.39      945.60    112.85 o 
 -12  16   6     1942.41     1931.87    148.09 o 
 -10  16   6       24.87       82.35     64.43 o 
  -8  16   6        0.07       49.12     44.06 o 
  -6  16   6       34.41      -15.85     58.68 o 
  -4  16   6       64.21      106.51     44.59 o 
  -2  16   6      625.46      545.69     64.66 o 
   0  16   6      415.83      362.91     56.87 o 
   2  16   6      328.67      277.63     46.62 o 
   4  16   6     1110.18     1058.63     65.96 o 
   6  16   6      537.79      482.83     60.78 o 
   8  16   6      182.43      142.41     58.43 o 
  10  16   6      113.32       24.69     61.34 o 
  12  16   6      103.62       59.90     54.61 o 
  14  16   6      153.28      226.55     75.88 o 
 -21  17   6       32.81      -70.27     90.18 o 
 -19  17   6        1.62       29.13    118.58 o 
 -17  17   6        0.86        1.85     80.07 o 
 -15  17   6       20.05       -3.85     68.43 o 
 -13  17   6     1089.67     1401.54    139.17 o 
 -11  17   6      118.27        5.02    111.95 o 
  -9  17   6     1205.05     1487.86    224.68 o 
  -7  17   6     3847.68     4090.02    184.88 o 
  -5  17   6     1771.92     2153.24    138.32 o 
  -3  17   6      948.32      875.18    107.33 o 
  -1  17   6       60.29       28.31     43.19 o 
   1  17   6        1.45        3.39     40.95 o 
   3  17   6      202.92      151.84     40.28 o 
   5  17   6      668.12      667.64     69.37 o 
   7  17   6      190.17      118.43     56.68 o 
   9  17   6     1049.53     1027.27    129.56 o 
  11  17   6      246.19      188.07     88.70 o 
 -18  18   6      540.10      512.76    336.71 o 
 -16  18   6     1034.82     1066.41    251.88 o 
 -14  18   6       72.09      277.06     94.77 o 
 -12  18   6      428.16      431.16    100.26 o 
 -10  18   6       28.34       17.04     68.95 o 
  -8  18   6       42.11       23.93     49.80 o 
  -6  18   6       13.31       17.64     47.66 o 
  -4  18   6        2.36       -2.43     45.29 o 
  -2  18   6     1098.33      939.74    103.10 o 
   0  18   6     3301.99     3967.06    250.16 o 
   2  18   6     2172.64     2283.58    117.88 o 
   4  18   6     1373.54     1440.72    139.27 o 
   6  18   6      348.41      360.79     64.85 o 
   8  18   6      142.50      136.34     55.03 o 
  10  18   6       20.45       67.98     57.03 o 
 -15  19   6      330.20      234.13     99.61 o 
 -13  19   6       77.76      126.97     81.72 o 
 -11  19   6        3.08       82.82    106.03 o 
  -9  19   6     2056.07     1892.84    157.88 o 
  -7  19   6      999.27      989.78    124.01 o 
  -5  19   6      937.64     1054.35     93.89 o 
  -3  19   6      387.90      300.63     65.71 o 
  -1  19   6       44.94        3.41     49.52 o 
   1  19   6        5.49       52.17     44.12 o 
   3  19   6       13.22       -0.73     55.39 o 
   5  19   6       13.99      -10.75     50.21 o 
   7  19   6      122.88      157.60     60.16 o 
 -12  20   6        3.40       56.89     87.40 o 
 -10  20   6        1.62      -20.06     78.09 o 
  -8  20   6        0.90        8.36     55.94 o 
  -6  20   6        0.34       67.96     60.38 o 
  -4  20   6        3.36       -9.97     56.31 o 
  -2  20   6      367.93      347.12     72.21 o 
   0  20   6      967.19      971.12     81.91 o 
   2  20   6     1195.51     1487.94    170.01 o 
   4  20   6       11.22       34.55     58.32 o 
  -7  21   6       54.04       72.36     70.21 o 
  -5  21   6      183.37      133.30     71.23 o 
  -3  21   6       94.15      150.27     66.28 o 
  -1  21   6      166.77      140.54     71.14 o 
 -31   1   7       10.59       20.12     85.95 o 
 -29   1   7     1178.87     1585.35    154.73 o 
 -27   1   7     3120.28     3370.04    203.45 o 
 -25   1   7     3465.34     3566.14    122.33 o 
 -23   1   7      287.13      289.67     41.92 o 
 -21   1   7     8727.22     9090.49    187.78 o 
 -19   1   7    10652.77    10613.45    208.91 o 
 -17   1   7     9832.82     9843.44    175.78 o 
 -15   1   7     2782.95     3150.76     65.47 o 
 -13   1   7      165.66      275.87     15.08 o 
 -11   1   7     9915.78     9399.77    162.07 o 
  -9   1   7    41554.40    40804.71    607.13 o 
  -7   1   7    21555.14    21854.38    529.89 o 
  -5   1   7      943.10      813.07     35.94 o 
  -3   1   7     3110.78     2993.15    135.32 o 
  -1   1   7     1254.88      931.72     26.62 o 
   1   1   7       31.95       15.17      7.22 o 
   3   1   7     4026.88     4422.48    110.81 o 
   5   1   7     9287.31    10434.34    261.21 o 
   7   1   7    49420.88    54094.83   1039.05 o 
   9   1   7     9396.08    11077.77    258.13 o 
  11   1   7     2219.32     2586.12     66.16 o 
  13   1   7       17.09       27.03     20.53 o 
  15   1   7      233.99      350.05     38.27 o 
  17   1   7      273.79      268.04     39.81 o 
  19   1   7      356.89      334.76     46.03 o 
  21   1   7      338.22      233.18     50.66 o 
  23   1   7      659.21      643.06     84.49 o 
 -32   2   7      160.74      216.30    104.51 o 
 -30   2   7       70.94       19.62     84.67 o 
 -28   2   7       20.51        4.90     47.20 o 
 -26   2   7       21.34       -2.28     41.35 o 
 -24   2   7      378.62      450.96     48.99 o 
 -22   2   7       44.17       33.06     24.45 o 
 -20   2   7      343.21      400.56     41.20 o 
 -18   2   7      398.23      308.86     25.60 o 
 -16   2   7      873.50      916.33     38.25 o 
 -14   2   7      107.82       91.98     11.22 o 
 -12   2   7     4097.45     3893.14     61.41 o 
 -10   2   7     1102.00     1111.56     29.64 o 
  -8   2   7     5238.25     5265.26    100.56 o 
  -6   2   7     2063.50     2424.91     63.40 o 
  -4   2   7     2339.68     2535.34     74.84 o 
  -2   2   7      641.35      857.72     39.72 o 
   0   2   7     5280.54     5543.27     99.13 o 
   2   2   7      238.50      202.41     13.54 o 
   4   2   7     3497.97     3718.15     71.15 o 
   6   2   7    14327.95    15151.10    252.85 o 
   8   2   7     2963.29     3232.22     70.91 o 
  10   2   7       11.08       45.67     16.77 o 
  12   2   7      761.21      898.29     44.29 o 
  14   2   7      100.40       62.82     26.51 o 
  16   2   7      290.79      383.85     40.49 o 
  18   2   7      206.14      103.45     33.97 o 
  20   2   7      209.80      143.43     41.75 o 
  22   2   7      243.42      292.59     67.73 o 
 -31   3   7       21.03      -35.48     82.36 o 
 -29   3   7      507.12      575.43    100.47 o 
 -27   3   7      124.32      177.84     78.93 o 
 -25   3   7      504.42      491.18     76.75 o 
 -23   3   7      665.24      626.16     56.62 o 
 -21   3   7     2272.17     2183.40     70.83 o 
 -19   3   7     3053.12     2949.93     95.99 o 
 -17   3   7      967.70      846.83     57.49 o 
 -15   3   7     3268.97     3192.91     75.84 o 
 -13   3   7     2867.64     3137.31     53.94 o 
 -11   3   7    11344.73    11097.18    151.48 o 
  -9   3   7     1659.75     2445.51     48.41 o 
  -7   3   7    11182.09    11491.50    190.18 o 
  -5   3   7     1745.54     1862.57     49.70 o 
  -3   3   7     2757.28     2411.07     51.93 o 
  -1   3   7     5131.84     5275.80     85.50 o 
   1   3   7     9475.97    10324.86    166.06 o 
   3   3   7     3608.35     3430.92     68.38 o 
   5   3   7     5886.35     5875.27    107.40 o 
   7   3   7     2966.41     3121.94     66.24 o 
   9   3   7     1928.25     2005.45     73.56 o 
  11   3   7     3903.63     4364.23    117.65 o 
  13   3   7       79.35       91.18     23.77 o 
  15   3   7      317.57      389.22     43.27 o 
  17   3   7       56.21       86.54     32.71 o 
  19   3   7       60.92       48.75     35.99 o 
  21   3   7       36.53       -5.92     52.96 o 
 -32   4   7       27.60      109.78     97.88 o 
 -30   4   7      825.03      983.62    100.12 o 
 -28   4   7      504.08      538.47     93.83 o 
 -26   4   7      116.04       92.59     45.70 o 
 -24   4   7      271.75      233.56     68.62 o 
 -22   4   7      784.16      723.21    112.45 o 
 -20   4   7       69.61        9.80     21.27 o 
 -18   4   7     3806.97     3663.99     91.28 o 
 -16   4   7      199.01       97.81     20.77 o 
 -14   4   7      121.35       82.32     15.40 o 
 -12   4   7     6296.34     6492.50    106.88 o 
 -10   4   7     6771.63     6398.23    101.99 o 
  -8   4   7     3374.45     3332.11     57.96 o 
  -6   4   7       35.77       22.09      8.90 o 
  -4   4   7     1300.97     1070.35     27.62 o 
  -2   4   7     7712.87     8227.69    127.19 o 
   0   4   7    29606.99    30943.87    417.54 o 
   2   4   7      456.50      395.96     18.67 o 
   4   4   7      295.96      313.34     19.12 o 
   6   4   7     1510.61     1681.71     78.16 o 
   8   4   7       81.14       85.43     16.01 o 
  10   4   7      461.87      494.06     28.77 o 
  12   4   7      955.37      809.71     41.47 o 
  14   4   7       11.76       19.76     23.28 o 
  16   4   7      456.38      388.21     43.04 o 
  18   4   7     1582.46     1504.24     73.91 o 
  20   4   7      285.48      219.77     53.53 o 
  22   4   7      841.25      951.30    119.19 o 
 -31   5   7      179.82      245.33     76.30 o 
 -29   5   7      440.42      457.92     78.24 o 
 -27   5   7       43.14       21.76     44.99 o 
 -25   5   7      380.06      258.89    204.71 o 
 -23   5   7      567.08      522.01     55.81 o 
 -21   5   7      943.72      829.18     58.45 o 
 -19   5   7      594.50      594.71     37.46 o 
 -17   5   7      782.30      771.88     42.75 o 
 -15   5   7    12318.79    12120.91    228.93 o 
 -13   5   7     7959.50     7386.79    137.08 o 
 -11   5   7     1738.22     1617.86     41.12 o 
  -9   5   7      673.39      933.94     27.67 o 
  -7   5   7     2479.65     2625.46     45.24 o 
  -5   5   7      519.05      538.89     20.42 o 
  -3   5   7     5517.40     6217.86     94.96 o 
  -1   5   7    11397.77    11136.14    159.69 o 
   1   5   7     4462.88     4350.74     82.03 o 
   3   5   7     1888.35     1597.93     42.28 o 
   5   5   7     2620.70     2665.34     57.48 o 
   7   5   7     1165.95     1277.13     57.69 o 
   9   5   7      446.39      600.56     35.39 o 
  11   5   7     2069.25     2227.44     60.03 o 
  13   5   7     2152.83     2285.08     71.99 o 
  15   5   7      422.28      361.75     38.07 o 
  17   5   7      326.06      265.38     41.90 o 
  19   5   7      200.54      129.89     47.69 o 
  21   5   7        3.77        7.14     62.94 o 
 -30   6   7      516.04      414.60     79.74 o 
 -28   6   7     1221.58     1223.14    101.24 o 
 -26   6   7     1288.16     1315.79    127.77 o 
 -24   6   7      219.60      139.93     52.18 o 
 -22   6   7     1425.66     1325.97     76.31 o 
 -20   6   7     4389.19     4211.97    133.74 o 
 -18   6   7    12266.94    12292.76    261.98 o 
 -16   6   7     1770.86     1733.95     65.46 o 
 -14   6   7        1.33       17.64     14.49 o 
 -12   6   7     3321.92     2793.92     76.84 o 
 -10   6   7     2130.22     1704.42     44.91 o 
  -8   6   7      120.33      129.46     11.49 o 
  -6   6   7     1472.30     1586.41     29.59 o 
  -4   6   7     5655.07     6025.08     88.76 o 
  -2   6   7    12872.90    12799.29    192.05 o 
   0   6   7    13060.49    13183.23    201.25 o 
   2   6   7     3964.98     3770.57     80.91 o 
   4   6   7       31.47       36.90     12.61 o 
   6   6   7     3832.11     3430.78     75.55 o 
   8   6   7     4044.35     3523.30     80.17 o 
  10   6   7     1043.38      958.71     52.38 o 
  12   6   7      232.57      240.89     28.15 o 
  14   6   7     3073.12     3381.29    103.27 o 
  16   6   7     1377.94     1567.85     67.86 o 
  18   6   7     6831.08     7511.14    202.18 o 
  20   6   7      574.96      421.99    109.39 o 
  22   6   7      395.80      437.67    105.96 o 
 -31   7   7      304.08      316.37    130.74 o 
 -29   7   7      278.12      143.61     87.59 o 
 -27   7   7      390.78      328.27    139.07 o 
 -25   7   7      169.53       87.57     65.59 o 
 -23   7   7      192.57      153.04     49.81 o 
 -21   7   7      709.10      671.75     56.90 o 
 -19   7   7      458.72      471.31     53.63 o 
 -17   7   7      608.09      539.55     40.12 o 
 -15   7   7     4028.80     3693.08     89.55 o 
 -13   7   7    11465.67    11270.46    236.93 o 
 -11   7   7     5637.31     5608.38    130.06 o 
  -9   7   7     3366.96     3610.14    106.60 o 
  -7   7   7      685.68      611.15     22.37 o 
  -5   7   7     2401.90     2275.34     38.29 o 
  -3   7   7      805.80      754.98     23.79 o 
  -1   7   7     2046.58     1882.06     46.52 o 
   1   7   7     1885.57     1821.69     54.29 o 
   3   7   7     4867.06     4900.19     95.54 o 
   5   7   7     1975.17     2086.46     60.67 o 
   7   7   7     2565.33     2165.57     58.78 o 
   9   7   7      426.45      277.62     25.50 o 
  11   7   7      530.20      553.32     39.83 o 
  13   7   7     1290.69     1494.15     61.45 o 
  15   7   7      142.72      144.10     32.33 o 
  17   7   7       18.19       52.55     46.48 o 
  19   7   7       58.41       10.75     55.25 o 
  21   7   7       55.51       84.84     86.93 o 
 -30   8   7      706.24      711.34    272.94 o 
 -28   8   7     2027.11     2073.00    306.12 o 
 -26   8   7     1739.43     1782.49    119.65 o 
 -24   8   7        8.12       31.60     47.45 o 
 -22   8   7      968.16      988.04     71.49 o 
 -20   8   7     2636.66     2703.03    124.34 o 
 -18   8   7     2339.89     2187.50     87.76 o 
 -16   8   7      296.15      195.73     34.66 o 
 -14   8   7     2318.18     2119.00     70.71 o 
 -12   8   7     5892.96     5819.99    137.20 o 
 -10   8   7     8250.71     8495.21    185.23 o 
  -8   8   7     1318.46     1319.21     40.68 o 
  -6   8   7      204.71      214.15     17.21 o 
  -4   8   7    12857.19    12915.82    183.93 o 
  -2   8   7    17579.52    17367.54    321.07 o 
   0   8   7    24532.96    24775.21    446.44 o 
   2   8   7     8260.38     8311.41    170.43 o 
   4   8   7      169.96      211.12     20.65 o 
   6   8   7      439.61      357.89     26.31 o 
   8   8   7       19.79       38.86     18.11 o 
  10   8   7      886.14      843.32     43.98 o 
  12   8   7      301.62      263.97     34.50 o 
  14   8   7      855.94      741.50     55.78 o 
  16   8   7      314.20      215.79     45.53 o 
  18   8   7     1661.18     1602.32    103.14 o 
  20   8   7     1326.22     1378.81    130.24 o 
 -29   9   7       36.02       84.26     88.14 o 
 -27   9   7      530.28      515.26     99.55 o 
 -25   9   7      323.13      314.06     68.70 o 
 -23   9   7      362.47      245.79     56.68 o 
 -21   9   7     1718.77     1595.53    103.88 o 
 -19   9   7     2571.09     2577.43    191.22 o 
 -17   9   7     1532.60     1510.55    101.30 o 
 -15   9   7     1913.19     2013.75     96.82 o 
 -13   9   7     6886.07     6734.43    157.90 o 
 -11   9   7      755.19      787.44     39.13 o 
  -9   9   7      336.71      407.72     48.78 o 
  -7   9   7       83.89       77.31     16.01 o 
  -5   9   7      208.60      162.45     17.81 o 
  -3   9   7        2.96       19.58     13.99 o 
  -1   9   7      985.87      912.69     40.02 o 
   1   9   7     3448.03     3235.52     83.78 o 
   3   9   7     1360.21     1449.71     49.80 o 
   5   9   7     3922.16     4140.40    106.13 o 
   7   9   7       47.01       37.32     18.90 o 
   9   9   7     1100.79      984.74     48.78 o 
  11   9   7       59.73       26.01     29.14 o 
  13   9   7      639.34      643.03     66.52 o 
  15   9   7     1442.71     1388.97     79.31 o 
  17   9   7        0.35      -12.92     63.74 o 
  19   9   7     2849.60     2890.48    162.52 o 
 -28  10   7      959.83     1059.83    142.39 o 
 -26  10   7      711.13      821.35    120.88 o 
 -24  10   7     2171.50     2162.20    235.58 o 
 -22  10   7     1334.66     1317.11    122.34 o 
 -20  10   7      123.50       74.72     53.54 o 
 -18  10   7       31.23       -8.71     37.14 o 
 -16  10   7      783.33      791.28     69.18 o 
 -14  10   7      557.68      542.22     54.65 o 
 -12  10   7      389.24      491.97     63.10 o 
 -10  10   7      935.45      855.41     47.08 o 
  -8  10   7     3674.59     3635.82     82.77 o 
  -6  10   7      871.36      884.89     53.12 o 
  -4  10   7      156.10       99.96     18.77 o 
  -2  10   7      184.58      118.01     30.54 o 
   0  10   7     3693.70     3711.99     91.23 o 
   2  10   7      276.75      220.22     29.71 o 
   4  10   7      462.14      416.28     57.06 o 
   6  10   7      105.23       30.49     21.15 o 
   8  10   7     1265.05     1227.11     64.00 o 
  10  10   7     1408.90     1338.46     62.82 o 
  12  10   7     2989.92     3170.52    108.06 o 
  14  10   7     1071.60      844.13     83.47 o 
  16  10   7     1485.72     1546.73    163.27 o 
  18  10   7     1328.57     1390.22    127.06 o 
 -27  11   7      121.36      100.96     93.84 o 
 -25  11   7      429.20      460.13    103.12 o 
 -23  11   7      140.07      103.57     71.91 o 
 -21  11   7       17.66       79.39     67.08 o 
 -19  11   7      469.31      459.45    141.81 o 
 -17  11   7      464.42      400.72     61.82 o 
 -15  11   7     1349.50     1320.03    107.03 o 
 -13  11   7      305.76      274.52     46.25 o 
 -11  11   7      321.56      287.28     32.00 o 
  -9  11   7      279.19      348.27     31.66 o 
  -7  11   7     2282.32     2356.71     76.80 o 
  -5  11   7      146.24      158.92     25.25 o 
  -3  11   7        1.63       20.87     15.94 o 
  -1  11   7     2400.22     2399.79     76.27 o 
   1  11   7      173.32      157.10     24.68 o 
   3  11   7       18.23       33.58     18.59 o 
   5  11   7      670.81      596.06     44.85 o 
   7  11   7       11.25       -4.01     29.12 o 
   9  11   7       72.73       59.55     28.75 o 
  11  11   7     1445.71     1621.87    105.07 o 
  13  11   7      988.74     1161.72     93.31 o 
  15  11   7     1124.48     1269.31    242.19 o 
  17  11   7       13.12       18.98     57.93 o 
  19  11   7     1084.82     1029.32    118.61 o 
 -26  12   7      981.92     1150.63    285.93 o 
 -24  12   7     1947.89     2282.84    174.92 o 
 -22  12   7     2238.24     2219.31    163.76 o 
 -20  12   7      333.50      255.03     71.39 o 
 -18  12   7      778.58      765.92     95.90 o 
 -16  12   7       64.45       41.60     72.28 o 
 -14  12   7        0.08      -14.05     35.82 o 
 -12  12   7      190.62      100.23     40.05 o 
 -10  12   7     2227.72     2184.12    104.24 o 
  -8  12   7     7841.21     8139.65    209.76 o 
  -6  12   7    12498.48    12898.90    306.80 o 
  -4  12   7     8406.90     8683.35    218.34 o 
  -2  12   7     4146.37     4164.10    104.09 o 
   0  12   7     4394.37     4280.55    114.51 o 
   2  12   7     3853.75     3927.62    109.20 o 
   4  12   7      439.99      345.32     47.58 o 
   6  12   7      643.28      513.86     45.17 o 
   8  12   7      324.16      343.92     78.51 o 
  10  12   7      821.93      700.72     78.66 o 
  12  12   7     2884.14     2902.90    188.94 o 
  14  12   7     2245.38     2304.98    196.34 o 
  16  12   7     1801.05     1777.54    125.58 o 
  18  12   7      964.12      877.23    109.17 o 
 -25  13   7      790.56      805.25    130.25 o 
 -23  13   7       43.16       62.43     71.60 o 
 -21  13   7        7.76       43.76    132.14 o 
 -19  13   7      411.81      371.39     82.22 o 
 -17  13   7      555.62      514.19     88.55 o 
 -15  13   7       92.48      106.25     56.32 o 
 -13  13   7      156.87      271.57     66.26 o 
 -11  13   7     1014.37      974.98     76.67 o 
  -9  13   7     3676.30     3735.53    122.07 o 
  -7  13   7     1822.36     1711.69     76.89 o 
  -5  13   7      196.52      195.91     34.35 o 
  -3  13   7     1876.93     1814.81     76.62 o 
  -1  13   7      273.04      193.45     35.13 o 
   1  13   7        8.82       17.89     27.76 o 
   3  13   7      260.55      261.02     39.32 o 
   5  13   7      582.17      495.61     46.60 o 
   7  13   7      579.19      581.50     50.59 o 
   9  13   7        9.82       45.53     33.98 o 
  11  13   7        1.30       26.94     41.95 o 
  13  13   7       80.76       54.94     73.82 o 
  15  13   7      529.62      559.86     87.31 o 
  17  13   7        4.11       86.87     76.22 o 
 -24  14   7      763.47      722.60    124.81 o 
 -22  14   7     2983.51     3347.74    313.05 o 
 -20  14   7     1982.12     1825.56    153.27 o 
 -18  14   7       16.61       48.13    103.15 o 
 -16  14   7     1250.79     1206.81    121.39 o 
 -14  14   7     1344.53     1249.40    115.96 o 
 -12  14   7     1272.61     1385.73    201.97 o 
 -10  14   7     1376.58     1225.88    109.38 o 
  -8  14   7     3505.00     3616.41    141.06 o 
  -6  14   7     8369.95     8949.06    268.59 o 
  -4  14   7     4166.58     4161.56    152.71 o 
  -2  14   7     1773.98     1811.73    185.57 o 
   0  14   7      195.48      168.15     37.69 o 
   2  14   7      947.92     1067.45     72.44 o 
   4  14   7      223.63      238.16     37.53 o 
   6  14   7      834.20      823.20     57.94 o 
   8  14   7       23.48       11.32     32.43 o 
  10  14   7      768.62      740.80     70.70 o 
  12  14   7     3442.66     4065.00    191.09 o 
  14  14   7     2131.89     2120.87    241.78 o 
  16  14   7      135.84       87.01     96.46 o 
 -23  15   7      241.80      217.52    103.42 o 
 -21  15   7      305.65      285.98     98.51 o 
 -19  15   7     1118.04     1193.17    177.01 o 
 -17  15   7      184.15      145.64     74.86 o 
 -15  15   7      662.92      922.61    110.87 o 
 -13  15   7       23.06       -3.95     52.72 o 
 -11  15   7      357.24      516.75     85.91 o 
  -9  15   7     1324.39     1363.76     92.60 o 
  -7  15   7      148.62       90.77     57.70 o 
  -5  15   7     1195.00     1090.45    152.22 o 
  -3  15   7        8.90      -26.94     30.70 o 
  -1  15   7       69.72       53.71     35.06 o 
   1  15   7      804.33      652.32     58.51 o 
   3  15   7       41.92       49.24     31.73 o 
   5  15   7      186.77      179.08     40.39 o 
   7  15   7      197.31      159.52     40.40 o 
   9  15   7      627.87      506.82     65.88 o 
  11  15   7       27.35       40.59     73.84 o 
  13  15   7      362.02      328.10     76.11 o 
 -22  16   7      382.28      320.85    106.94 o 
 -20  16   7      221.68      127.55     89.72 o 
 -18  16   7        9.27       27.50     72.89 o 
 -16  16   7       50.49       24.14     74.73 o 
 -14  16   7      282.00      233.80     77.61 o 
 -12  16   7      754.57      747.73    104.39 o 
 -10  16   7      372.72      322.84    185.23 o 
  -8  16   7      750.03      710.98     72.42 o 
  -6  16   7     4903.38     5355.65    216.07 o 
  -4  16   7     3154.82     3400.29    141.59 o 
  -2  16   7      108.58      133.99     46.57 o 
   0  16   7      136.54      147.06     54.36 o 
   2  16   7      157.51      136.72     38.19 o 
   4  16   7      127.02       82.38     43.87 o 
   6  16   7      610.37      678.87    107.86 o 
   8  16   7        0.88        9.09     43.60 o 
  10  16   7      278.58      232.16     71.75 o 
  12  16   7     1268.43     1212.55    181.45 o 
 -21  17   7       46.68      163.05    100.72 o 
 -19  17   7       26.19      -86.48     80.31 o 
 -17  17   7      511.63      442.69    104.81 o 
 -15  17   7      124.27      199.62     79.74 o 
 -13  17   7       25.59       -5.05     70.79 o 
 -11  17   7      600.63      609.42    100.93 o 
  -9  17   7       31.57      -12.49     44.85 o 
  -7  17   7        3.92      -18.91     41.93 o 
  -5  17   7       18.22       34.77     43.68 o 
  -3  17   7       64.45       26.13     41.47 o 
  -1  17   7      350.87      338.19     63.30 o 
   1  17   7      457.40      444.97     95.29 o 
   3  17   7     1833.65     2280.77     97.48 o 
   5  17   7      698.97      673.37     80.08 o 
   7  17   7      213.45      182.99     53.42 o 
   9  17   7      358.84      192.32     63.30 o 
  11  17   7        3.22       58.43     57.14 o 
 -18  18   7        0.96       72.45     85.86 o 
 -16  18   7        5.25      -41.64     79.10 o 
 -14  18   7      237.19      202.92    117.29 o 
 -12  18   7      110.73       71.57     77.71 o 
 -10  18   7      482.63      706.40    109.56 o 
  -8  18   7     2192.15     2282.04    164.96 o 
  -6  18   7     4360.00     4872.33    189.80 o 
  -4  18   7     1875.61     1728.06    111.48 o 
  -2  18   7      254.64      222.40     60.07 o 
   0  18   7        3.63       25.56     47.25 o 
   2  18   7      236.32      236.31     50.36 o 
   4  18   7       88.00      -32.64     46.86 o 
   6  18   7      642.57      669.80     98.24 o 
   8  18   7        9.96       26.57     55.67 o 
 -15  19   7     2948.00     3987.92    238.71 o 
 -13  19   7     6017.87     7367.95    421.25 o 
 -11  19   7      736.67      898.49    181.48 o 
  -9  19   7       31.33       33.05     78.58 o 
  -7  19   7      104.13       88.62     57.57 o 
  -5  19   7      772.59      785.46     86.78 o 
  -3  19   7      622.79      638.66     81.57 o 
  -1  19   7       18.08      -22.85     49.08 o 
   1  19   7     2131.34     2790.29    166.96 o 
   3  19   7     1619.57     1782.18    256.99 o 
   5  19   7     1123.35     1242.63    110.89 o 
   7  19   7      610.95      680.66    136.44 o 
 -12  20   7       78.21       66.91    109.21 o 
 -10  20   7       12.39       26.06     79.85 o 
  -8  20   7       32.20       74.28     64.77 o 
  -6  20   7      252.78      267.52     72.42 o 
  -4  20   7       20.80       29.41     56.37 o 
  -2  20   7      327.72      334.24     73.03 o 
   0  20   7      393.84      373.73     84.19 o 
   2  20   7       31.84       57.67     61.68 o 
 -32   0   8      331.28      463.37    173.98 o 
 -30   0   8     1415.08     1297.49    200.52 o 
 -28   0   8     1120.49     1074.62    106.32 o 
 -26   0   8     3134.38     3343.21    209.32 o 
 -24   0   8     2339.30     2664.64    213.65 o 
 -22   0   8      358.87      415.90     59.88 o 
 -20   0   8     2643.94     2616.78    107.80 o 
 -18   0   8    24946.28    25120.99    631.88 o 
 -16   0   8     5073.89     4830.68    150.24 o 
 -14   0   8      448.03      467.03     32.51 o 
 -12   0   8     1637.71     1936.13     81.29 o 
 -10   0   8     4682.79     5463.01    129.84 o 
  -8   0   8    25637.43    23233.98    923.57 o 
  -6   0   8    20980.99    20588.14    509.69 o 
  -4   0   8     6480.82     7180.19    265.44 o 
  -2   0   8      343.09      305.04     23.11 o 
   0   0   8     1292.50     1186.76     43.35 o 
   2   0   8     3923.80     4414.09     83.61 o 
   4   0   8     9099.22     9794.61    328.85 o 
   6   0   8    12107.63    12950.30    409.04 o 
   8   0   8     3563.24     3523.22    109.28 o 
  10   0   8     8591.09    10587.75    314.71 o 
  12   0   8     9745.38    11278.43    463.79 o 
  14   0   8     3575.74     4408.78    247.84 o 
  16   0   8      127.58       71.51     45.59 o 
  18   0   8      222.19      179.41     58.79 o 
  20   0   8      117.04        7.03     60.34 o 
  22   0   8      102.75       80.13     86.68 o 
 -33   1   8      318.46      203.47    110.27 o 
 -31   1   8      647.00      364.86    193.31 o 
 -29   1   8      518.81      511.65     76.27 o 
 -27   1   8       13.73      -10.93     41.52 o 
 -25   1   8       59.40       63.18     35.01 o 
 -23   1   8      104.52       94.05     27.58 o 
 -21   1   8      166.17      185.78     28.62 o 
 -19   1   8      436.63      446.51     33.37 o 
 -17   1   8      212.09      220.45     23.62 o 
 -15   1   8     2740.46     2645.15     60.90 o 
 -13   1   8     9166.14     9427.26    154.51 o 
 -11   1   8     5419.39     6272.42     99.73 o 
  -9   1   8    15756.03    17952.06    311.54 o 
  -7   1   8      411.58      262.07     19.61 o 
  -5   1   8      897.98      949.22     34.09 o 
  -3   1   8     2485.84     2612.33     91.91 o 
  -1   1   8      338.91      284.86     14.15 o 
   1   1   8      279.90      218.36     25.80 o 
   3   1   8     3033.68     3094.43     53.82 o 
   5   1   8      515.41      499.36     25.55 o 
   7   1   8     1818.44     1680.71     47.44 o 
   9   1   8      913.54      892.15     62.75 o 
  11   1   8      847.69      997.38     60.89 o 
  13   1   8     1740.20     1958.37     70.90 o 
  15   1   8     2467.87     2986.45    115.12 o 
  17   1   8      338.02      343.13     50.02 o 
  19   1   8       55.33       76.69     39.95 o 
  21   1   8       70.27       61.49     54.99 o 
 -32   2   8      132.85      161.24    122.91 o 
 -30   2   8      300.28      417.67     76.97 o 
 -28   2   8      127.38      195.55     59.97 o 
 -26   2   8     2686.64     2947.63    134.82 o 
 -24   2   8     1542.06     1624.72     77.56 o 
 -22   2   8      187.73      198.75     30.07 o 
 -20   2   8     3116.33     3328.65     88.54 o 
 -18   2   8     4094.78     4240.66     91.39 o 
 -16   2   8     4602.77     4304.91     89.28 o 
 -14   2   8      393.26      431.20     21.17 o 
 -12   2   8     9747.32    10165.60    154.68 o 
 -10   2   8    18772.25    19533.66    279.99 o 
  -8   2   8    44669.29    46045.79    721.36 o 
  -6   2   8    15015.99    14349.74    251.10 o 
  -4   2   8     1139.84      961.23     46.63 o 
  -2   2   8     1356.77     1483.93     52.94 o 
   0   2   8      171.90      141.06     10.02 o 
   2   2   8     3127.41     3202.20     62.20 o 
   4   2   8     2335.20     2556.15     65.10 o 
   6   2   8     1538.40     1729.84     44.21 o 
   8   2   8     4849.48     5144.25    101.37 o 
  10   2   8    11966.98    13712.40    270.76 o 
  12   2   8     3985.40     4647.33    142.78 o 
  14   2   8     2259.52     2517.68     82.70 o 
  16   2   8      114.57      138.96     34.10 o 
  18   2   8       61.04       65.60     36.60 o 
  20   2   8       13.15       13.76     45.49 o 
  22   2   8      447.72      414.19     77.59 o 
 -31   3   8       35.76       90.50     61.53 o 
 -29   3   8      136.05        3.11     49.04 o 
 -27   3   8      715.90      843.17    112.91 o 
 -25   3   8       35.20       -7.82     36.60 o 
 -23   3   8        2.46       16.19     25.93 o 
 -21   3   8      411.80      364.88     34.52 o 
 -19   3   8      784.69      672.25     34.77 o 
 -17   3   8     1501.73     1445.80     45.85 o 
 -15   3   8     3283.89     3162.35     78.49 o 
 -13   3   8     4675.74     4410.24     73.08 o 
 -11   3   8     2560.98     2406.11     47.79 o 
  -9   3   8     8494.40     8540.54    147.52 o 
  -7   3   8     1630.99     1516.16     36.47 o 
  -5   3   8     2563.07     2862.98     62.41 o 
  -3   3   8     5343.72     6313.01    115.31 o 
  -1   3   8     3605.34     4000.80     72.22 o 
   1   3   8     2230.47     2045.44     57.69 o 
   3   3   8     2790.23     2649.15     65.86 o 
   5   3   8       38.19        0.10     15.07 o 
   7   3   8       92.65       92.32     18.64 o 
   9   3   8       26.55       60.44     17.86 o 
  11   3   8     1424.43     1585.34     81.78 o 
  13   3   8      663.34      616.10     44.72 o 
  15   3   8       21.37        4.20     27.58 o 
  17   3   8     1899.02     2047.96    181.85 o 
  19   3   8     1564.15     1656.24     88.86 o 
  21   3   8     2765.35     3367.62    196.06 o 
 -32   4   8      141.52      208.05     76.19 o 
 -30   4   8      995.41     1026.12    145.09 o 
 -28   4   8     1720.87     1790.91    170.21 o 
 -26   4   8     1316.94     1253.41     92.81 o 
 -24   4   8       61.93       53.06     38.03 o 
 -22   4   8     1942.95     2018.91     76.20 o 
 -20   4   8      919.49      955.65     42.80 o 
 -18   4   8       13.44       12.66     16.11 o 
 -16   4   8     3336.42     3058.11     71.01 o 
 -14   4   8     2179.71     1981.30     51.20 o 
 -12   4   8      100.80       73.29     11.02 o 
 -10   4   8     1510.92     1277.53     33.67 o 
  -8   4   8    30100.69    31662.94    475.33 o 
  -6   4   8    12546.40    12438.42    195.09 o 
  -4   4   8     6273.06     6334.06    106.93 o 
  -2   4   8     1536.95     1900.42     40.12 o 
   0   4   8     4808.98     4879.92     84.40 o 
   2   4   8       91.51       75.36     12.95 o 
   4   4   8       81.46       75.12     14.78 o 
   6   4   8      507.48      505.00     27.75 o 
   8   4   8     7502.33     7364.08    167.80 o 
  10   4   8     9257.16     9702.12    178.97 o 
  12   4   8     3933.73     4200.07    131.95 o 
  14   4   8      495.92      480.83     43.30 o 
  16   4   8       58.09       74.78     31.69 o 
  18   4   8      547.33      499.95     64.18 o 
  20   4   8      726.95      782.49     93.45 o 
 -31   5   8        8.23      -17.32     62.46 o 
 -29   5   8      207.86      333.86     71.33 o 
 -27   5   8     3359.15     3691.79    182.43 o 
 -25   5   8     4428.06     4456.61    172.43 o 
 -23   5   8      762.69      839.87     64.76 o 
 -21   5   8      373.51      301.58     34.16 o 
 -19   5   8      454.75      474.10     37.90 o 
 -17   5   8      583.68      569.68     33.96 o 
 -15   5   8     8935.05     8469.05    179.72 o 
 -13   5   8      184.51      100.53     20.92 o 
 -11   5   8      161.83      138.80     13.35 o 
  -9   5   8    17835.14    17623.91    257.63 o 
  -7   5   8     1769.91     1654.42     39.33 o 
  -5   5   8      330.97      330.52     15.90 o 
  -3   5   8       24.73       34.81      7.25 o 
  -1   5   8     6102.04     6287.79     97.31 o 
   1   5   8     2665.06     2343.54     58.52 o 
   3   5   8     5211.39     4922.04     94.58 o 
   5   5   8       70.83      109.67     17.27 o 
   7   5   8     2616.77     2473.81     62.91 o 
   9   5   8     1669.37     1542.11     89.04 o 
  11   5   8       28.82       60.42     24.77 o 
  13   5   8       38.87       32.82     27.66 o 
  15   5   8       53.54       22.76     31.87 o 
  17   5   8      564.22      433.29     53.64 o 
  19   5   8     1985.43     2118.83    288.12 o 
  21   5   8      863.71      873.19    103.71 o 
 -32   6   8       37.50       77.69     69.44 o 
 -30   6   8     1380.69     1729.53    123.70 o 
 -28   6   8      307.90      303.74     67.94 o 
 -26   6   8      263.11      165.95     52.86 o 
 -24   6   8       52.85       -3.45     49.97 o 
 -22   6   8       51.00       48.08     33.83 o 
 -20   6   8     5647.23     5110.02    155.75 o 
 -18   6   8      849.30      792.98     41.27 o 
 -16   6   8     4260.85     4302.32    100.70 o 
 -14   6   8     3511.17     3270.25     95.11 o 
 -12   6   8     6520.78     6246.52    141.69 o 
 -10   6   8     4584.20     4322.69     93.91 o 
  -8   6   8     2348.04     2312.58     49.56 o 
  -6   6   8     2058.15     1898.68     37.08 o 
  -4   6   8      671.31      656.85     20.59 o 
  -2   6   8     1172.97     1094.80     32.52 o 
   0   6   8      635.47      575.91     31.20 o 
   2   6   8       43.81       48.13     13.03 o 
   4   6   8      540.07      583.43     29.55 o 
   6   6   8      460.91      468.00     28.62 o 
   8   6   8        8.90       -3.04     15.76 o 
  10   6   8     1021.26      928.39     69.74 o 
  12   6   8      749.67      797.65     46.56 o 
  14   6   8     2322.64     2544.19     81.99 o 
  16   6   8     1334.25     1382.05     69.55 o 
  18   6   8       42.60       38.64     49.18 o 
  20   6   8       50.40       31.98     77.24 o 
 -31   7   8      360.64      329.69     81.17 o 
 -29   7   8     1052.62      984.73     99.84 o 
 -27   7   8      415.18      448.08     96.46 o 
 -25   7   8     1048.22     1220.11    101.96 o 
 -23   7   8      920.53      779.19     75.02 o 
 -21   7   8      672.22      566.05     65.15 o 
 -19   7   8      949.28      859.62     51.85 o 
 -17   7   8     5145.60     5122.73    129.87 o 
 -15   7   8     6891.91     6881.60    165.27 o 
 -13   7   8      644.52      583.27     36.58 o 
 -11   7   8      283.81      258.56     25.92 o 
  -9   7   8     1839.02     1699.38     49.42 o 
  -7   7   8     2199.19     2196.77     43.06 o 
  -5   7   8     6352.26     6527.87    101.36 o 
  -3   7   8      353.57      375.16     20.61 o 
  -1   7   8    11532.98    11813.62    209.39 o 
   1   7   8     6054.13     6183.19    121.69 o 
   3   7   8     3728.15     3944.30     82.79 o 
   5   7   8       24.07       42.44     15.95 o 
   7   7   8      205.31      162.13     25.22 o 
   9   7   8      205.54      189.07     26.65 o 
  11   7   8      324.01      350.28     37.90 o 
  13   7   8       74.16       65.23     27.97 o 
  15   7   8      354.01      388.27     41.28 o 
  17   7   8     2368.94     2708.18    187.35 o 
  19   7   8      295.02      261.85     73.10 o 
 -30   8   8       96.54       87.84     66.08 o 
 -28   8   8      384.48      532.53    112.52 o 
 -26   8   8        4.11       61.57     57.41 o 
 -24   8   8        0.63        4.45     44.56 o 
 -22   8   8      122.30       53.64     55.25 o 
 -20   8   8       10.94       25.63     38.28 o 
 -18   8   8      529.48      381.48     45.75 o 
 -16   8   8      345.27      275.01     32.42 o 
 -14   8   8    10169.17    10213.82    221.77 o 
 -12   8   8     6994.62     7018.49    160.54 o 
 -10   8   8     2558.12     2430.95     72.40 o 
  -8   8   8       22.04       33.73     13.82 o 
  -6   8   8     1853.74     1807.88     41.07 o 
  -4   8   8      174.81      151.51     15.88 o 
  -2   8   8      592.06      597.26     36.64 o 
   0   8   8      310.35      260.73     25.24 o 
   2   8   8     6341.76     6146.64    135.48 o 
   4   8   8     9040.59     8149.53    148.49 o 
   6   8   8     5242.05     4996.14    104.52 o 
   8   8   8       10.84       40.56     22.13 o 
  10   8   8        2.68      -18.64     21.08 o 
  12   8   8        2.01      -14.27     25.45 o 
  14   8   8       24.14       21.90     30.18 o 
  16   8   8      164.59      240.96     48.89 o 
  18   8   8       23.43       83.51     60.60 o 
  20   8   8        0.11       58.68     84.70 o 
 -29   9   8        0.82       25.10    123.20 o 
 -27   9   8      545.15      548.20    160.13 o 
 -25   9   8     2361.68     2301.97    700.10 o 
 -23   9   8     4719.60     4697.51    227.14 o 
 -21   9   8     1350.45     1060.62    102.21 o 
 -19   9   8      398.04      344.03     55.42 o 
 -17   9   8      317.72      326.63     50.75 o 
 -15   9   8     1937.98     1813.20     67.45 o 
 -13   9   8      642.49      599.02     43.89 o 
 -11   9   8      847.76      789.70     46.04 o 
  -9   9   8       17.08       37.50     16.76 o 
  -7   9   8      697.45      668.27     28.32 o 
  -5   9   8      109.15      117.39     15.10 o 
  -3   9   8     2741.52     2739.82     65.63 o 
  -1   9   8    16385.96    16419.97    308.41 o 
   1   9   8    10446.02    10554.46    211.73 o 
   3   9   8    10462.13    10914.13    204.07 o 
   5   9   8     2515.92     2410.61     70.01 o 
   7   9   8      308.51      340.88     47.33 o 
   9   9   8       50.69       41.95     24.84 o 
  11   9   8      179.64      128.99     30.62 o 
  13   9   8      877.93      800.83     54.87 o 
  15   9   8        6.14       47.17     40.76 o 
  17   9   8     2246.24     2291.37    120.78 o 
  19   9   8     2462.91     2206.73    148.63 o 
 -28  10   8      188.13      208.60    133.01 o 
 -26  10   8       67.83      119.45     77.83 o 
 -24  10   8        8.98       82.47     71.80 o 
 -22  10   8        1.56      -85.83     53.48 o 
 -20  10   8     1010.05     1054.46    103.14 o 
 -18  10   8     2797.53     2800.70    128.79 o 
 -16  10   8     1733.29     1663.94    135.54 o 
 -14  10   8       86.36       92.46     26.37 o 
 -12  10   8     3686.07     3652.55     94.96 o 
 -10  10   8     4103.88     3818.26     96.35 o 
  -8  10   8        1.16        8.66     15.49 o 
  -6  10   8     3287.82     3187.70     78.62 o 
  -4  10   8     5165.51     5123.08    115.14 o 
  -2  10   8      684.54      591.73     33.19 o 
   0  10   8    15222.18    15102.33    290.26 o 
   2  10   8     4936.97     4600.73    112.81 o 
   4  10   8     3446.35     3672.30     91.42 o 
   6  10   8     1419.47     1562.27     65.23 o 
   8  10   8      492.48      427.28     39.89 o 
  10  10   8      667.14      656.91     45.72 o 
  12  10   8        9.51       38.88     31.32 o 
  14  10   8      160.23      171.99     52.83 o 
  16  10   8       79.66       47.73     60.09 o 
  18  10   8       14.66       81.83     66.62 o 
 -29  11   8      298.82      349.40    161.28 o 
 -27  11   8      346.10      304.43    102.62 o 
 -25  11   8       38.73       97.05     72.75 o 
 -23  11   8      316.92      376.25     88.45 o 
 -21  11   8     2059.89     2504.94    339.45 o 
 -19  11   8     5027.43     5443.17    244.50 o 
 -17  11   8     2201.93     1971.69    134.08 o 
 -15  11   8      953.38      879.89     71.86 o 
 -13  11   8     1209.12     1197.53     66.80 o 
 -11  11   8      228.52      257.44     32.52 o 
  -9  11   8       81.84       39.45     18.91 o 
  -7  11   8       50.68       16.45     19.36 o 
  -5  11   8      705.70      778.75     52.22 o 
  -3  11   8     5374.27     5374.71    122.68 o 
  -1  11   8      171.25      213.62     30.58 o 
   1  11   8     2001.52     1940.87     64.72 o 
   3  11   8     4831.13     5117.66    125.09 o 
   5  11   8     5210.06     5151.33    128.03 o 
   7  11   8     2128.03     2246.54     85.67 o 
   9  11   8      495.18      485.42     65.68 o 
  11  11   8       28.55       31.18     34.23 o 
  13  11   8      565.07      472.45     75.34 o 
  15  11   8     1554.36     1630.17    127.92 o 
  17  11   8     1082.75     1053.75    110.77 o 
 -28  12   8       33.99       34.27     94.65 o 
 -26  12   8       67.96      109.48     90.48 o 
 -24  12   8      504.88      521.83    107.48 o 
 -22  12   8       98.94      103.83    110.94 o 
 -20  12   8      416.10      295.49     75.81 o 
 -18  12   8       69.84       86.67     62.44 o 
 -16  12   8       14.56       21.00     49.96 o 
 -14  12   8      528.10      579.40     78.23 o 
 -12  12   8      162.83      141.65     34.60 o 
 -10  12   8     1102.38      954.22     69.57 o 
  -8  12   8     1388.32     1424.43     72.96 o 
  -6  12   8       31.98       42.76     23.34 o 
  -4  12   8      263.94      287.76     37.39 o 
  -2  12   8     7655.18     7599.71    164.30 o 
   0  12   8     1300.50     1244.23     66.43 o 
   2  12   8     1975.09     1990.97    104.90 o 
   4  12   8     1097.40     1054.84     68.29 o 
   6  12   8      488.61      379.83     42.83 o 
   8  12   8       20.19       42.53     30.77 o 
  10  12   8       29.56       47.70     35.28 o 
  12  12   8      204.54      222.84     55.31 o 
  14  12   8      171.39      163.22     62.44 o 
  16  12   8       80.46      126.78     70.38 o 
 -27  13   8       52.20       64.41     95.93 o 
 -25  13   8      306.37      328.36    100.49 o 
 -23  13   8     2082.84     2473.52    265.73 o 
 -21  13   8     3593.31     4348.35    342.77 o 
 -19  13   8     1539.68     1789.12    143.90 o 
 -17  13   8        8.73       38.80     59.35 o 
 -15  13   8      361.38      219.70     65.20 o 
 -13  13   8      281.16      291.50     67.37 o 
 -11  13   8       73.08       11.30     48.90 o 
  -9  13   8      363.86      351.02     75.19 o 
  -7  13   8     5108.29     4949.75    146.45 o 
  -5  13   8     7512.25     7825.28    205.34 o 
  -3  13   8     5158.63     5501.96    182.12 o 
  -1  13   8     5449.50     5455.64    181.08 o 
   1  13   8      571.02      535.17    115.86 o 
   3  13   8     1447.25     1436.20     69.16 o 
   5  13   8     4748.02     4720.47    134.70 o 
   7  13   8       35.96       19.50     31.73 o 
   9  13   8       44.71       12.88     34.44 o 
  11  13   8     3499.49     4534.47    198.88 o 
  13  13   8      775.17      674.97    108.17 o 
  15  13   8      718.07      662.75     91.99 o 
 -24  14   8      179.68      133.52     97.52 o 
 -22  14   8        9.05       31.27     77.46 o 
 -20  14   8     1178.13     1259.95    133.46 o 
 -18  14   8      678.28      772.79    107.04 o 
 -16  14   8        3.40       34.35     59.20 o 
 -14  14   8       76.58      110.95     97.09 o 
 -12  14   8     1119.76     1234.97    175.71 o 
 -10  14   8      381.88      477.18     75.42 o 
  -8  14   8     1023.71     1176.54     80.16 o 
  -6  14   8      198.04      160.19     40.59 o 
  -4  14   8      343.48      368.65     49.95 o 
  -2  14   8       51.12       47.95     33.96 o 
   0  14   8        4.00       13.39     30.01 o 
   2  14   8      215.46      192.80     42.77 o 
   4  14   8        1.47       34.45     30.17 o 
   6  14   8       53.88       42.84     32.38 o 
   8  14   8       69.36       24.71     35.52 o 
  10  14   8      148.97      182.68     51.76 o 
  12  14   8      937.10      854.72     82.23 o 
  14  14   8      215.57      230.98    107.83 o 
 -23  15   8     1229.50     1098.71    216.10 o 
 -21  15   8     2436.21     2899.78    201.44 o 
 -19  15   8     2473.62     2512.35    179.71 o 
 -17  15   8      768.18      807.87    114.91 o 
 -15  15   8       22.13       17.85     61.68 o 
 -13  15   8      432.04      499.87     89.26 o 
 -11  15   8       60.00       90.25     60.19 o 
  -9  15   8       27.85      -20.24     49.04 o 
  -7  15   8      471.40      587.09     77.40 o 
  -5  15   8     1695.79     1839.05    102.33 o 
  -3  15   8     3186.11     3327.44    177.47 o 
  -1  15   8     2437.55     2600.81    118.63 o 
   1  15   8      183.68      277.28     57.14 o 
   3  15   8      176.60      168.78     39.05 o 
   5  15   8      223.55      164.36     42.74 o 
   7  15   8      874.73      926.53     71.30 o 
   9  15   8      244.84      172.67     56.02 o 
  11  15   8      396.13      303.39     64.54 o 
  13  15   8      359.65      304.01     87.09 o 
 -22  16   8       36.67       80.36     89.91 o 
 -20  16   8        4.50      -43.98     76.84 o 
 -18  16   8        7.88       64.27     74.11 o 
 -16  16   8        4.28      -13.63     69.16 o 
 -14  16   8      378.07      513.08     94.77 o 
 -12  16   8     2015.59     2360.70    165.87 o 
 -10  16   8      408.68      507.16     91.28 o 
  -8  16   8       61.08       83.85     44.50 o 
  -6  16   8      550.88      590.61     69.91 o 
  -4  16   8       85.92       45.90     41.80 o 
  -2  16   8      282.78      153.11     47.70 o 
   0  16   8        0.10       71.50     42.85 o 
   2  16   8      116.83       52.01     35.26 o 
   4  16   8     1130.19     1075.06     69.04 o 
   6  16   8      420.90      317.03     49.10 o 
   8  16   8       76.18       94.72     49.86 o 
  10  16   8      545.94      462.50     87.46 o 
  12  16   8      798.87      731.13     87.16 o 
 -21  17   8      942.19      754.16    135.57 o 
 -19  17   8      807.48      774.60    126.69 o 
 -17  17   8      551.27      510.07    106.25 o 
 -15  17   8        9.88      -68.29     72.56 o 
 -13  17   8        7.50       32.56     67.06 o 
 -11  17   8       16.46       -9.11     62.26 o 
  -9  17   8      519.10      500.06     70.71 o 
  -7  17   8       60.20       49.28     84.31 o 
  -5  17   8      178.53       84.74     49.18 o 
  -3  17   8     2706.63     2784.94    152.97 o 
  -1  17   8     1844.95     1580.63    116.52 o 
   1  17   8      683.67      842.33     86.75 o 
   3  17   8      282.15      243.56     49.08 o 
   5  17   8      566.57      593.19     69.94 o 
   7  17   8      947.69     1083.59    133.38 o 
   9  17   8      523.63      355.37     68.43 o 
 -18  18   8        7.29       -9.42     83.19 o 
 -16  18   8      895.57     1234.78    146.44 o 
 -14  18   8     2981.08     3458.13    213.00 o 
 -12  18   8      141.19      204.93    186.24 o 
 -10  18   8      461.00      499.91    101.65 o 
  -8  18   8      547.53      629.17    104.34 o 
  -6  18   8     1035.83     1278.50     99.31 o 
  -4  18   8      677.51      695.37    117.64 o 
  -2  18   8     1246.02     1287.80    106.19 o 
   0  18   8      152.35       98.59     54.64 o 
   2  18   8      186.04      174.67     50.63 o 
   4  18   8      664.49      718.67     78.00 o 
   6  18   8     1028.85     1174.57    143.47 o 
   8  18   8     1070.77     1013.44     95.23 o 
 -15  19   8     1290.96     1479.35    153.59 o 
 -13  19   8      698.45      726.91    122.16 o 
 -11  19   8        1.21       89.45     80.67 o 
  -9  19   8       53.43       30.88     75.60 o 
  -7  19   8      264.13      350.48     73.43 o 
  -5  19   8      446.56      420.55     74.17 o 
  -3  19   8      798.18      806.72     86.55 o 
  -1  19   8      442.54      470.06     96.22 o 
   1  19   8       96.25       64.80     50.73 o 
   3  19   8       39.51       89.42     57.70 o 
   5  19   8      261.17      273.79     75.68 o 
 -12  20   8     1989.43     2289.74    189.54 o 
 -10  20   8      553.39      533.32    127.67 o 
  -8  20   8       40.88        2.38     76.23 o 
  -6  20   8      207.83      232.65     68.40 o 
  -4  20   8       24.65       -6.89     57.49 o 
  -2  20   8       98.63      123.28     65.03 o 
   0  20   8       10.49       -0.62     52.35 o 
 -29   1   9      675.54      667.03     82.99 o 
 -27   1   9     1217.13     1151.76     74.66 o 
 -25   1   9      196.18      114.53     57.01 o 
 -23   1   9     3690.97     3719.16    101.43 o 
 -21   1   9      905.01      785.27     44.28 o 
 -19   1   9       83.97       96.70     22.66 o 
 -17   1   9      180.85      111.75     20.34 o 
 -15   1   9      237.90      217.31     24.19 o 
 -13   1   9      142.76      141.02     17.74 o 
 -11   1   9      489.87      443.05     22.73 o 
  -9   1   9     8960.76     9633.47    155.00 o 
  -7   1   9    10308.17     9786.32    170.93 o 
  -5   1   9    13830.88    13399.59    307.82 o 
  -3   1   9    18666.96    18267.20    376.39 o 
  -1   1   9     1424.10     1375.89     30.30 o 
   1   1   9      154.34      117.02      8.81 o 
   3   1   9      728.87      727.63     28.92 o 
   5   1   9     2174.34     2059.69     73.62 o 
   7   1   9      122.41       83.95     17.27 o 
   9   1   9     3630.73     3962.42    106.72 o 
  11   1   9     4534.38     5277.06    127.18 o 
  13   1   9     9187.10    10839.03    339.89 o 
  15   1   9     2280.13     2628.12    114.64 o 
  17   1   9      417.99      340.88     46.77 o 
  19   1   9      100.43       32.55     47.42 o 
 -32   2   9        0.40      -18.06     96.40 o 
 -30   2   9       81.46      190.45     81.60 o 
 -28   2   9      354.31      293.98     74.40 o 
 -26   2   9       86.93       96.04     39.40 o 
 -24   2   9      449.68      497.15     50.00 o 
 -22   2   9      449.55      384.73     53.29 o 
 -20   2   9       52.33       23.61     22.84 o 
 -18   2   9      133.28      112.56     21.78 o 
 -16   2   9      590.72      584.98     29.07 o 
 -14   2   9     1744.28     1448.17     41.67 o 
 -12   2   9    12099.64    12056.82    181.56 o 
 -10   2   9     7313.76     8644.60    149.58 o 
  -8   2   9    11853.76    12665.60    209.56 o 
  -6   2   9    16945.97    17716.91    435.34 o 
  -4   2   9     6363.89     7508.27    167.06 o 
  -2   2   9      298.25      242.39     16.53 o 
   0   2   9      226.17      280.63     12.44 o 
   2   2   9     1487.30     1569.50     36.70 o 
   4   2   9      160.93      211.15     19.06 o 
   6   2   9     1137.25     1155.69     36.72 o 
   8   2   9      701.04      573.18     31.46 o 
  10   2   9      106.84      106.37     24.62 o 
  12   2   9      219.95      254.53     35.72 o 
  14   2   9      128.10      112.26     31.51 o 
  16   2   9      492.02      505.74     49.89 o 
  18   2   9      381.94      295.51     53.11 o 
  20   2   9      160.59       74.20     59.64 o 
 -33   3   9      675.31      744.86    134.73 o 
 -31   3   9      702.57      914.69    142.32 o 
 -29   3   9       16.04      -22.81     62.63 o 
 -27   3   9       10.30       52.09     47.25 o 
 -25   3   9     1918.08     2044.69     85.12 o 
 -23   3   9     2691.95     2748.49     85.53 o 
 -21   3   9     9149.64     9300.38    191.94 o 
 -19   3   9      197.20      215.55     24.16 o 
 -17   3   9     1170.57     1119.95     40.89 o 
 -15   3   9     2930.30     2929.79     79.72 o 
 -13   3   9     8197.11     8216.34    137.51 o 
 -11   3   9     4758.38     5143.02     90.44 o 
  -9   3   9     8804.69     8919.51    154.44 o 
  -7   3   9     5232.27     5167.30    103.49 o 
  -5   3   9    32433.86    32667.26    555.48 o 
  -3   3   9    29422.96    30345.60    456.38 o 
  -1   3   9     2739.92     2989.52     65.54 o 
   1   3   9     1857.11     1863.00     46.20 o 
   3   3   9     1137.14     1018.03     40.34 o 
   5   3   9     1583.19     1474.56     50.47 o 
   7   3   9      338.62      310.72     23.15 o 
   9   3   9     2740.73     3007.14    102.87 o 
  11   3   9     4299.92     4854.33    186.92 o 
  13   3   9     3181.56     3538.07    195.98 o 
  15   3   9     2083.91     2145.92    145.92 o 
  17   3   9      531.38      499.80     58.11 o 
  19   3   9     1020.76     1227.83     91.66 o 
 -32   4   9      419.19      395.12     85.59 o 
 -30   4   9      103.70      129.38     60.58 o 
 -28   4   9      145.79      153.70     74.89 o 
 -26   4   9      198.93      282.34     57.82 o 
 -24   4   9     2256.98     2215.38     86.65 o 
 -22   4   9      594.43      520.01     41.17 o 
 -20   4   9      366.81      238.11     26.65 o 
 -18   4   9      137.41       77.34     19.07 o 
 -16   4   9     2975.78     2719.35     65.97 o 
 -14   4   9    10925.73    11175.92    193.96 o 
 -12   4   9     3905.10     3586.23     75.05 o 
 -10   4   9        0.75       30.05     12.76 o 
  -8   4   9     4795.54     4548.26     82.20 o 
  -6   4   9    14674.26    14714.88    245.77 o 
  -4   4   9       66.16       46.88     11.58 o 
  -2   4   9     2375.35     2404.78     58.38 o 
   0   4   9       45.00       17.48     10.18 o 
   2   4   9     4286.56     4106.11     86.16 o 
   4   4   9     3514.16     3514.86     85.35 o 
   6   4   9     2440.81     2326.69     64.09 o 
   8   4   9      950.05      877.16     39.60 o 
  10   4   9      362.48      375.77     54.17 o 
  12   4   9       26.82       48.43     27.79 o 
  14   4   9      832.57      957.15     62.95 o 
  16   4   9        3.50      -40.67     33.71 o 
  18   4   9      720.70      761.53     82.87 o 
  20   4   9     1847.12     2054.75    131.16 o 
 -31   5   9     1055.96     1068.94    106.52 o 
 -29   5   9     1707.01     1925.17    124.38 o 
 -27   5   9      332.20      268.60     60.39 o 
 -25   5   9      275.32      280.03     68.72 o 
 -23   5   9     2793.32     2836.39    142.40 o 
 -21   5   9     4359.29     4441.00    110.33 o 
 -19   5   9        3.00       -9.08     18.06 o 
 -17   5   9       40.69       29.38     17.29 o 
 -15   5   9     1991.29     1862.16     56.29 o 
 -13   5   9     1276.18     1070.55     40.52 o 
 -11   5   9      522.55      456.55     23.44 o 
  -9   5   9     5457.88     5661.12    106.70 o 
  -7   5   9     3410.44     3359.76     65.59 o 
  -5   5   9     4330.68     4261.24     80.47 o 
  -3   5   9       13.59       12.29      9.14 o 
  -1   5   9      593.02      536.48     20.10 o 
   1   5   9      293.37      261.29     18.46 o 
   3   5   9       90.51      102.20     16.19 o 
   5   5   9      181.47      171.35     20.80 o 
   7   5   9       17.07       14.61     15.90 o 
   9   5   9     1747.54     1655.73     99.90 o 
  11   5   9     1210.42     1211.08     82.94 o 
  13   5   9     1091.35     1011.10     63.32 o 
  15   5   9     1033.49     1043.66     69.14 o 
  17   5   9     1600.15     1695.43    170.25 o 
  19   5   9      631.77      668.04     87.70 o 
 -32   6   9      645.03      647.18     95.35 o 
 -30   6   9      481.49      368.92     73.84 o 
 -28   6   9       74.48       62.08     49.98 o 
 -26   6   9     2313.01     2525.01    131.64 o 
 -24   6   9      808.71      802.33    119.02 o 
 -22   6   9       13.89        9.11     25.50 o 
 -20   6   9       24.82       30.65     21.60 o 
 -18   6   9      244.10      244.77     28.47 o 
 -16   6   9     8880.65     8782.73    175.05 o 
 -14   6   9     9818.71     9813.33    190.50 o 
 -12   6   9     4763.21     4565.92    100.55 o 
 -10   6   9       21.35       24.07     12.52 o 
  -8   6   9      697.76      544.86     24.90 o 
  -6   6   9     1310.34     1201.71     34.94 o 
  -4   6   9      154.69      160.06     12.68 o 
  -2   6   9       17.50       17.61      9.15 o 
   0   6   9       87.87       59.58     13.69 o 
   2   6   9     3098.40     3070.93     67.87 o 
   4   6   9    10155.69    10064.87    175.92 o 
   6   6   9     2349.52     2513.70     64.98 o 
   8   6   9      757.06      766.38     42.28 o 
  10   6   9       60.37       59.67     25.28 o 
  12   6   9      762.01      806.02     49.14 o 
  14   6   9      295.61      249.70     38.50 o 
  16   6   9      609.74      553.02     53.42 o 
  18   6   9       58.23       65.03     61.20 o 
 -31   7   9        2.96       17.49     61.10 o 
 -29   7   9      103.82      110.97     57.11 o 
 -27   7   9     1646.17     1627.51    111.37 o 
 -25   7   9      198.64      200.40     53.42 o 
 -23   7   9      103.29      155.93     60.76 o 
 -21   7   9     1330.19     1292.47     86.48 o 
 -19   7   9      243.58      137.49     30.05 o 
 -17   7   9      542.76      528.87     39.58 o 
 -15   7   9      134.73      120.01     25.30 o 
 -13   7   9      776.15      714.51     51.14 o 
 -11   7   9     9765.55     9674.13    186.56 o 
  -9   7   9     7312.55     7735.14    152.85 o 
  -7   7   9     2012.39     2021.28     57.18 o 
  -5   7   9        6.04        7.25      9.97 o 
  -3   7   9      201.51      202.76     16.04 o 
  -1   7   9      453.70      389.28     32.46 o 
   1   7   9     2190.42     2247.21     59.41 o 
   3   7   9       54.09       23.56     13.93 o 
   5   7   9      712.23      553.65     35.05 o 
   7   7   9      170.53      158.19     28.32 o 
   9   7   9     2277.20     2153.43     79.56 o 
  11   7   9      123.33      124.01     29.05 o 
  13   7   9      304.25      245.28     35.61 o 
  15   7   9       20.11       41.02     34.70 o 
  17   7   9     1335.27     1324.70    200.64 o 
  19   7   9      863.40      823.37     99.57 o 
 -30   8   9      943.86     1218.70    135.89 o 
 -28   8   9       30.32       12.16     61.56 o 
 -26   8   9     1055.44      976.88    109.74 o 
 -24   8   9      920.75     1030.76    110.04 o 
 -22   8   9      188.01      205.73     65.56 o 
 -20   8   9      211.63      107.92     46.72 o 
 -18   8   9      253.27      233.25     33.93 o 
 -16   8   9     3580.14     3700.94    103.90 o 
 -14   8   9     4395.82     4304.13    128.76 o 
 -12   8   9     4101.48     4260.88     99.05 o 
 -10   8   9      490.48      489.63     28.28 o 
  -8   8   9        2.66       22.80     12.99 o 
  -6   8   9      530.23      508.21     23.10 o 
  -4   8   9     7954.94     8069.90    137.80 o 
  -2   8   9     6939.48     7452.68    258.64 o 
   0   8   9     1299.09     1452.72     51.78 o 
   2   8   9     1787.55     2147.66     64.39 o 
   4   8   9     2831.21     3270.85     76.48 o 
   6   8   9     5527.12     5627.93    124.85 o 
   8   8   9     1375.54     1229.01     58.11 o 
  10   8   9      128.35       50.41     37.96 o 
  12   8   9      271.44      232.33     36.03 o 
  14   8   9     3072.59     3377.93    100.48 o 
  16   8   9      820.68      980.17     92.17 o 
  18   8   9        4.29       -8.07     61.79 o 
 -29   9   9       56.01       88.41     71.04 o 
 -27   9   9     1352.18     1417.10    131.64 o 
 -25   9   9      826.42      853.84    111.13 o 
 -23   9   9      378.08      328.83     84.54 o 
 -21   9   9      946.64      865.71    134.31 o 
 -19   9   9     1431.26     1292.63    106.93 o 
 -17   9   9      692.91      622.03     62.89 o 
 -15   9   9      830.12      773.58     54.49 o 
 -13   9   9      158.73      113.62     28.34 o 
 -11   9   9     1736.12     1588.28     83.86 o 
  -9   9   9     3598.56     3440.73     79.84 o 
  -7   9   9       63.77       30.99     13.01 o 
  -5   9   9      808.69      807.51     30.12 o 
  -3   9   9     3173.89     3212.75     82.80 o 
  -1   9   9      639.54      675.99     48.21 o 
   1   9   9      674.19      708.85     39.80 o 
   3   9   9        0.94       -0.19     18.09 o 
   5   9   9      588.06      587.88     62.39 o 
   7   9   9     1273.51     1075.37     54.46 o 
   9   9   9       62.91       33.13     31.46 o 
  11   9   9        2.02        0.22     27.35 o 
  13   9   9      187.31      170.89     40.35 o 
  15   9   9       87.81       99.84     47.80 o 
  17   9   9      317.10      404.16     72.59 o 
 -30  10   9      122.98      -32.58     71.32 o 
 -28  10   9        1.76       29.95     64.31 o 
 -26  10   9      592.06      514.63    104.10 o 
 -24  10   9     1620.65     1975.30    289.39 o 
 -22  10   9     2652.22     2748.74    168.67 o 
 -20  10   9     1447.48     1655.23    128.86 o 
 -18  10   9      316.10      346.01     88.29 o 
 -16  10   9     2342.81     2271.38     96.32 o 
 -14  10   9     5970.40     5823.02    135.54 o 
 -12  10   9     1926.91     1992.48    115.98 o 
 -10  10   9     3537.58     3531.53     92.34 o 
  -8  10   9       64.20       53.83     16.03 o 
  -6  10   9      486.68      586.09     29.98 o 
  -4  10   9      552.05      493.24     34.09 o 
  -2  10   9     1539.65     1586.64     61.20 o 
   0  10   9     1542.23     1521.63     64.12 o 
   2  10   9     7868.98     8340.21    166.25 o 
   4  10   9     9305.42     9462.84    187.35 o 
   6  10   9     6865.18     6756.79    182.24 o 
   8  10   9     2624.74     2586.67     86.35 o 
  10  10   9      775.41      635.59     48.33 o 
  12  10   9       10.08        5.03     34.14 o 
  14  10   9       36.99       32.23     49.56 o 
  16  10   9      846.75      821.56     83.90 o 
 -29  11   9      131.04       45.52     78.67 o 
 -27  11   9       55.86      127.56     92.11 o 
 -25  11   9        5.51       88.81     78.50 o 
 -23  11   9      487.14      468.32     94.42 o 
 -21  11   9      448.34      482.96     99.83 o 
 -19  11   9      924.28      827.89    100.16 o 
 -17  11   9        4.17       -2.61     45.32 o 
 -15  11   9       60.22        1.53     40.08 o 
 -13  11   9      114.36       80.98     27.08 o 
 -11  11   9     1117.30     1193.85     65.92 o 
  -9  11   9      244.17      202.34     26.73 o 
  -7  11   9     2382.50     2325.10     68.04 o 
  -5  11   9      651.16      617.04     39.27 o 
  -3  11   9        2.17       18.82     18.60 o 
  -1  11   9     5484.35     5385.97    136.73 o 
   1  11   9     2734.26     2630.22     88.53 o 
   3  11   9       41.20       37.41     22.93 o 
   5  11   9     1413.74     1455.29     62.85 o 
   7  11   9     3313.30     3351.06    100.76 o 
   9  11   9      364.53      246.81     41.97 o 
  11  11   9      587.93      403.58     52.46 o 
  13  11   9      881.22      950.33     93.25 o 
  15  11   9        9.18       -9.65     58.18 o 
 -28  12   9      230.47      210.00    103.92 o 
 -26  12   9      113.41       99.01     84.73 o 
 -24  12   9        5.65       68.79     77.32 o 
 -22  12   9      580.40      718.53    105.69 o 
 -20  12   9     2274.07     2301.01    158.42 o 
 -18  12   9     4301.90     4375.01    216.71 o 
 -16  12   9     1043.78      948.94    111.51 o 
 -14  12   9      141.67       79.05     51.00 o 
 -12  12   9       52.53       87.57     38.73 o 
 -10  12   9     1482.16     1552.81     98.68 o 
  -8  12   9      627.57      697.99     44.99 o 
  -6  12   9      163.60      138.23     28.37 o 
  -4  12   9       68.47       79.23     25.65 o 
  -2  12   9      499.63      544.99     37.80 o 
   0  12   9     2136.15     1969.68     76.94 o 
   2  12   9     6891.98     7186.28    177.15 o 
   4  12   9     2365.95     2425.50     89.10 o 
   6  12   9      638.07      597.71     50.42 o 
   8  12   9       14.51      -24.74     29.90 o 
  10  12   9      297.58      246.09     56.26 o 
  12  12   9      307.84      318.48     87.31 o 
  14  12   9        6.14       11.43     58.85 o 
 -27  13   9       50.92      -50.35     85.59 o 
 -25  13   9       65.31        7.27     80.74 o 
 -23  13   9       21.92       36.22     73.67 o 
 -21  13   9      349.66      378.84     92.47 o 
 -19  13   9      459.26      351.71     88.46 o 
 -17  13   9     1242.35     1385.05    191.29 o 
 -15  13   9     1124.67     1200.11    113.87 o 
 -13  13   9      630.14      533.43     83.70 o 
 -11  13   9       22.39       -5.64     42.84 o 
  -9  13   9       17.06       26.94     31.64 o 
  -7  13   9      341.36      355.05     49.11 o 
  -5  13   9      233.85      185.54     49.84 o 
  -3  13   9      513.06      552.92     57.56 o 
  -1  13   9      285.45      231.37     79.42 o 
   1  13   9        5.84       27.90     30.37 o 
   3  13   9      325.05      324.52     41.41 o 
   5  13   9       10.43        0.90     29.84 o 
   7  13   9      225.95      108.85     46.69 o 
   9  13   9     1190.93     1384.42     92.52 o 
  11  13   9       94.48       45.63     48.51 o 
  13  13   9      219.70      171.45     65.71 o 
 -26  14   9      120.33      215.66    167.49 o 
 -24  14   9        2.56       71.33     86.90 o 
 -22  14   9      584.07      713.66    116.05 o 
 -20  14   9     2205.20     2733.11    337.00 o 
 -18  14   9     2256.36     2265.14    163.55 o 
 -16  14   9     4523.30     5150.92    244.78 o 
 -14  14   9      122.80       35.57     56.47 o 
 -12  14   9      235.08      110.77     62.80 o 
 -10  14   9     1367.51     1417.43    172.25 o 
  -8  14   9      334.19      295.19     52.00 o 
  -6  14   9      433.89      428.30     77.56 o 
  -4  14   9      951.98      925.70    122.04 o 
  -2  14   9     3924.29     4531.56    164.17 o 
   0  14   9     3625.96     3766.33    128.99 o 
   2  14   9     1853.77     1632.39     76.84 o 
   4  14   9      423.45      336.61     45.55 o 
   6  14   9      330.06      320.71     46.64 o 
   8  14   9     1745.53     1706.48    101.59 o 
  10  14   9     1289.63     1344.59    118.74 o 
  12  14   9      893.87     1197.22    144.01 o 
 -23  15   9      282.18      224.48     95.68 o 
 -21  15   9       26.38       14.07    111.51 o 
 -19  15   9        4.10       73.60     72.95 o 
 -17  15   9      230.84      221.79    102.14 o 
 -15  15   9      501.41      598.83    142.96 o 
 -13  15   9      826.12      814.30    137.34 o 
 -11  15   9      354.75      497.28     87.87 o 
  -9  15   9      601.28      563.16     66.14 o 
  -7  15   9        4.34        3.64     65.31 o 
  -5  15   9      331.76      320.20     54.63 o 
  -3  15   9      213.22      208.18     47.35 o 
  -1  15   9      400.76      387.44     57.88 o 
   1  15   9      115.69      111.17     34.91 o 
   3  15   9      181.65      242.84     42.89 o 
   5  15   9       77.81       14.89     36.08 o 
   7  15   9      162.46      217.65     45.81 o 
   9  15   9      301.05      253.91     77.13 o 
  11  15   9      496.59      435.65    107.49 o 
 -22  16   9      130.54      116.98     96.75 o 
 -20  16   9     2413.88     2349.22    218.56 o 
 -18  16   9     2686.45     3000.88    203.09 o 
 -16  16   9     1458.52     1870.75    208.46 o 
 -14  16   9      122.92       36.47     75.74 o 
 -12  16   9      142.67       62.13     63.85 o 
 -10  16   9     1060.79     1280.65    125.50 o 
  -8  16   9     2980.95     3307.68    145.08 o 
  -6  16   9      588.98      561.78     84.73 o 
  -4  16   9     2301.95     2501.95    121.82 o 
  -2  16   9     1683.59     1817.53    105.18 o 
   0  16   9      772.62      739.60     95.86 o 
   2  16   9      330.96      210.28     43.38 o 
   4  16   9       78.58       27.68     36.57 o 
   6  16   9      440.56      457.88     55.19 o 
   8  16   9     2563.23     2489.29    157.86 o 
  10  16   9     1142.60     1033.65     94.62 o 
 -21  17   9       22.52       79.34     95.77 o 
 -19  17   9        1.37      -47.82     76.96 o 
 -17  17   9        0.00       33.72     84.96 o 
 -15  17   9       58.64      113.76     79.66 o 
 -13  17   9       11.25      -12.70     63.57 o 
 -11  17   9     1664.67     1819.18    153.18 o 
  -9  17   9     1505.10     1735.50    147.15 o 
  -7  17   9     1146.93     1618.06    115.61 o 
  -5  17   9      924.08      903.82     84.31 o 
  -3  17   9      316.52      213.95     61.72 o 
  -1  17   9      442.71      395.32    120.92 o 
   1  17   9      638.55      676.12     85.00 o 
   3  17   9      172.76       92.25     44.14 o 
   5  17   9      538.30      459.17     58.81 o 
   7  17   9      722.62      805.85    125.73 o 
 -18  18   9      519.49      463.73    202.83 o 
 -16  18   9     1052.37     1276.69    149.32 o 
 -14  18   9      394.86      474.52    188.69 o 
 -12  18   9      216.77      246.03     92.62 o 
 -10  18   9       91.84      151.04     75.18 o 
  -8  18   9       22.84       62.21     52.26 o 
  -6  18   9        1.52       29.69     49.54 o 
  -4  18   9      314.01      300.29     64.29 o 
  -2  18   9     2301.60     2552.28    151.79 o 
   0  18   9      436.73      425.50     62.09 o 
   2  18   9      401.74      350.04     60.08 o 
   4  18   9      277.75      270.76     70.32 o 
   6  18   9       14.81       10.65     59.89 o 
 -15  19   9       73.71      115.72     90.86 o 
 -13  19   9      364.12      300.21    102.81 o 
 -11  19   9       77.30       -4.37     79.23 o 
  -9  19   9      110.08      162.41     79.31 o 
  -7  19   9      495.34      514.58     76.65 o 
  -5  19   9      274.25      272.18     65.44 o 
  -3  19   9      660.30      689.33     94.61 o 
  -1  19   9       10.92      141.41     52.70 o 
   1  19   9      351.38      413.73     72.83 o 
   3  19   9      141.11       85.69     67.79 o 
 -10  20   9       31.90       30.97     90.74 o 
  -8  20   9      331.51      370.96    104.20 o 
  -6  20   9      692.56      681.36     89.20 o 
  -4  20   9        0.46       56.53     61.70 o 
  -2  20   9      199.02      211.23     74.10 o 
 -30   0  10     3232.72     2983.92    220.43 o 
 -28   0  10      153.36      241.61     79.20 o 
 -26   0  10       60.57       26.83     49.50 o 
 -24   0  10      697.97      633.29     67.20 o 
 -22   0  10     8169.39     8080.15    246.28 o 
 -20   0  10     9604.79     9870.36    282.43 o 
 -18   0  10     4230.16     3997.78    137.81 o 
 -16   0  10     1029.59     1131.07     62.26 o 
 -14   0  10     1957.40     2029.53     75.85 o 
 -12   0  10      479.01      443.94     22.75 o 
 -10   0  10       97.27      280.85     23.32 o 
  -8   0  10      591.93      885.39     63.36 o 
  -6   0  10      745.87      523.53     29.76 o 
  -4   0  10    23514.98    25077.48   1100.57 o 
  -2   0  10    24018.09    23638.39    442.04 o 
   0   0  10    20500.70    21269.05    364.30 o 
   2   0  10    10138.53    10844.39    203.77 o 
   4   0  10     3342.26     3532.70    104.32 o 
   6   0  10     1039.53      989.05     53.69 o 
   8   0  10      355.00      352.47     47.52 o 
  10   0  10      456.98      543.99     59.74 o 
  12   0  10     1833.74     1938.62    112.88 o 
  14   0  10     2495.71     2588.02    129.88 o 
  16   0  10     3924.52     4220.20    410.70 o 
  18   0  10      179.44      114.75     77.37 o 
 -33   1  10        2.59       94.40     96.74 o 
 -31   1  10      665.86      716.92     91.86 o 
 -29   1  10      570.91      621.60     65.24 o 
 -27   1  10       11.76       31.05     36.00 o 
 -25   1  10       25.86       25.52     30.32 o 
 -23   1  10        3.35       21.02     25.83 o 
 -21   1  10     1318.90     1265.67     66.24 o 
 -19   1  10       11.24       25.55     22.47 o 
 -17   1  10      273.02      188.65     23.07 o 
 -15   1  10     5778.60     6109.57    124.78 o 
 -13   1  10     8567.19     8976.60    148.11 o 
 -11   1  10      197.65      148.71     11.37 o 
  -9   1  10     2228.53     2131.04     42.78 o 
  -7   1  10     6595.26     7392.64    125.49 o 
  -5   1  10     2525.16     2447.69     62.34 o 
  -3   1  10      184.83      210.03     17.88 o 
  -1   1  10      175.24      144.70     10.45 o 
   1   1  10       62.54       59.26     10.92 o 
   3   1  10    16941.20    18113.52    268.04 o 
   5   1  10     2459.29     2494.25     66.89 o 
   7   1  10        1.27        3.03     16.61 o 
   9   1  10       71.44       75.70     24.64 o 
  11   1  10       19.50        2.14     24.97 o 
  13   1  10        4.46       22.78     26.69 o 
  15   1  10      225.48      224.17     40.30 o 
  17   1  10        1.74        4.80     38.09 o 
  19   1  10       72.65       97.95     57.57 o 
 -32   2  10      206.99      265.72     72.37 o 
 -30   2  10      200.73      282.98     67.26 o 
 -28   2  10        4.43        8.47     37.04 o 
 -26   2  10        5.20       -3.26     32.05 o 
 -24   2  10      169.48      164.69     33.94 o 
 -22   2  10     1287.38     1259.96     88.24 o 
 -20   2  10     2356.87     2070.39     66.96 o 
 -18   2  10     7846.44     8033.07    179.82 o 
 -16   2  10     1367.99     1381.19     43.77 o 
 -14   2  10       41.88       53.40     15.29 o 
 -12   2  10     7457.32     7795.72    129.15 o 
 -10   2  10     1163.56     1319.82     33.36 o 
  -8   2  10      395.43      457.08     21.93 o 
  -6   2  10     4792.39     4997.13    119.85 o 
  -4   2  10    10140.06    10000.11    218.08 o 
  -2   2  10     9257.55     8565.66    148.82 o 
   0   2  10     9207.28     9334.04    134.03 o 
   2   2  10       94.93      115.60     17.21 o 
   4   2  10       41.58       46.43     14.84 o 
   6   2  10       19.15       19.69     16.35 o 
   8   2  10       77.45       57.47     21.84 o 
  10   2  10        8.38        3.24     23.00 o 
  12   2  10      982.94     1175.86     59.20 o 
  14   2  10     2663.52     2815.08    124.88 o 
  16   2  10     2485.46     2790.79    224.03 o 
  18   2  10     1705.52     1680.38    115.17 o 
 -33   3  10        0.89      -76.45     64.20 o 
 -31   3  10        1.13       32.27     58.97 o 
 -29   3  10      300.95      199.35     78.62 o 
 -27   3  10      706.76      821.78     83.93 o 
 -25   3  10      129.04       87.94     34.88 o 
 -23   3  10      327.56      322.03     36.91 o 
 -21   3  10      870.61      813.84     55.29 o 
 -19   3  10        1.67      -13.72     17.80 o 
 -17   3  10      169.53      173.33     21.22 o 
 -15   3  10     2274.24     2349.63     73.04 o 
 -13   3  10    19965.58    20140.70    355.63 o 
 -11   3  10     6089.55     5636.42    114.61 o 
  -9   3  10      321.21      291.62     24.71 o 
  -7   3  10      585.31      539.28     24.70 o 
  -5   3  10     5443.22     5500.59     95.51 o 
  -3   3  10       63.09       35.50     11.70 o 
  -1   3  10     3206.26     3186.34     70.14 o 
   1   3  10     3688.11     3541.20     68.99 o 
   3   3  10      110.49       88.88     17.72 o 
   5   3  10      318.69      304.92     29.96 o 
   7   3  10     1532.45     1539.93     80.46 o 
   9   3  10       27.68       28.50     24.51 o 
  11   3  10      637.69      707.31     51.95 o 
  13   3  10      266.50      237.48     40.26 o 
  15   3  10      142.81      152.44     42.55 o 
  17   3  10       83.55      102.85     52.65 o 
  19   3  10        1.36       34.70     63.84 o 
 -32   4  10       51.74       94.27     68.84 o 
 -30   4  10      161.87      267.67     68.38 o 
 -28   4  10     1234.23     1268.06     99.76 o 
 -26   4  10     1384.99     1347.63     98.07 o 
 -24   4  10     5430.25     5716.07    166.38 o 
 -22   4  10     6762.98     6894.09    170.05 o 
 -20   4  10     1876.42     1945.02     80.39 o 
 -18   4  10     3950.10     4126.68     91.12 o 
 -16   4  10        5.08       13.84     16.75 o 
 -14   4  10     1121.27     1089.72     52.34 o 
 -12   4  10      459.01      414.07     25.03 o 
 -10   4  10     1491.42     1556.06     45.69 o 
  -8   4  10      678.58      551.72     23.99 o 
  -6   4  10    11878.54    12563.58    230.79 o 
  -4   4  10    16137.46    15998.50    268.94 o 
  -2   4  10     9338.37     9798.15    174.01 o 
   0   4  10     2169.11     2063.21     47.44 o 
   2   4  10      636.69      605.30     30.86 o 
   4   4  10     1002.76      930.58     39.83 o 
   6   4  10       27.77       31.54     19.01 o 
   8   4  10        8.78       38.88     23.63 o 
  10   4  10      756.88      756.28     52.84 o 
  12   4  10      693.31      646.10     53.44 o 
  14   4  10      905.95      864.01     63.98 o 
  16   4  10      844.04      940.87     70.91 o 
  18   4  10      720.57      718.96    129.74 o 
 -31   5  10       87.94      138.53     66.32 o 
 -29   5  10     2918.84     3095.43    152.95 o 
 -27   5  10      539.02      563.10     81.90 o 
 -25   5  10      611.82      536.70     96.97 o 
 -23   5  10     2182.64     2326.55    168.58 o 
 -21   5  10      950.73      968.36     51.28 o 
 -19   5  10      157.57      141.34     25.86 o 
 -17   5  10       37.91       11.10     17.57 o 
 -15   5  10       74.66       39.03     17.80 o 
 -13   5  10       23.82       35.17     15.67 o 
 -11   5  10    10000.87     9848.27    186.07 o 
  -9   5  10      617.07      580.44     26.26 o 
  -7   5  10       70.85       98.73     13.93 o 
  -5   5  10      168.15      113.19     16.16 o 
  -3   5  10       84.91       58.72     17.41 o 
  -1   5  10      627.85      632.02     25.32 o 
   1   5  10      147.80       96.52     14.90 o 
   3   5  10       36.28       59.29     16.08 o 
   5   5  10     6125.18     6191.98    127.41 o 
   7   5  10     5276.56     5393.43    129.99 o 
   9   5  10     2814.02     2854.13    112.80 o 
  11   5  10     1656.36     1729.15    100.19 o 
  13   5  10        2.14       30.60     30.36 o 
  15   5  10      244.79      164.58     39.87 o 
  17   5  10       57.32       42.13     44.54 o 
 -32   6  10      177.06      171.71    104.94 o 
 -30   6  10      208.49      255.31     70.33 o 
 -28   6  10       62.46       38.49     48.69 o 
 -26   6  10      936.84     1041.99     88.44 o 
 -24   6  10      984.41     1105.24    105.47 o 
 -22   6  10        6.74        8.35     26.71 o 
 -20   6  10     1625.97     1591.16    118.83 o 
 -18   6  10     1286.62     1369.35     54.07 o 
 -16   6  10     1030.95     1012.84     44.52 o 
 -14   6  10        2.94        1.19     16.60 o 
 -12   6  10     2046.16     2129.34     59.44 o 
 -10   6  10     2505.80     2432.86     89.74 o 
  -8   6  10     1678.56     1615.40     44.91 o 
  -6   6  10     2062.41     1998.73     48.07 o 
  -4   6  10     1666.13     1647.51     42.44 o 
  -2   6  10     2006.27     2150.91     46.52 o 
   0   6  10      763.41      810.16     32.29 o 
   2   6  10      862.85      913.75     40.72 o 
   4   6  10     3484.10     3211.28     74.64 o 
   6   6  10      224.41      136.44     24.98 o 
   8   6  10       73.50       67.32     25.27 o 
  10   6  10        2.79       13.54     25.64 o 
  12   6  10      721.97      726.44     51.73 o 
  14   6  10     2772.59     3191.63    102.44 o 
  16   6  10     1962.56     2165.31    107.30 o 
  18   6  10      776.68      624.23     90.43 o 
 -31   7  10      532.13      869.56    191.15 o 
 -29   7  10      333.59      478.74     92.62 o 
 -27   7  10        7.03      -38.58     72.85 o 
 -25   7  10        0.86      -42.07     45.49 o 
 -23   7  10       72.16      100.68     44.99 o 
 -21   7  10      173.22       87.83     28.40 o 
 -19   7  10     2857.04     2669.65     79.40 o 
 -17   7  10     1517.30     1492.07     73.17 o 
 -15   7  10     2720.41     2605.17     87.00 o 
 -13   7  10     4875.68     4979.53    111.18 o 
 -11   7  10    13839.97    13873.95    257.13 o 
  -9   7  10     8510.42     8643.10    157.97 o 
  -7   7  10      437.84      411.92     46.88 o 
  -5   7  10     6676.41     6630.11    109.89 o 
  -3   7  10      765.02      707.86     34.76 o 
  -1   7  10       19.82       44.86     16.95 o 
   1   7  10       10.68       14.99     13.47 o 
   3   7  10      169.26      210.34     22.82 o 
   5   7  10     5600.39     5741.38    125.58 o 
   7   7  10     9848.75    10102.13    212.91 o 
   9   7  10     2681.76     2537.34     79.51 o 
  11   7  10      132.93      113.63     30.96 o 
  13   7  10      106.41      168.55     37.76 o 
  15   7  10      125.91      129.59     40.84 o 
  17   7  10      281.87      208.69     70.79 o 
 -30   8  10      810.42      949.87    137.91 o 
 -28   8  10       26.20      -49.38     62.23 o 
 -26   8  10       46.34      -11.89     49.89 o 
 -24   8  10     1935.31     1952.69    111.94 o 
 -22   8  10      439.09      490.46     61.18 o 
 -20   8  10      503.17      494.24     43.13 o 
 -18   8  10       51.43       25.69     24.53 o 
 -16   8  10     1694.71     1606.29     58.32 o 
 -14   8  10     1369.56     1284.88     50.23 o 
 -12   8  10        3.74       -0.87     16.91 o 
 -10   8  10      359.28      334.61     25.41 o 
  -8   8  10      172.86      116.84     24.96 o 
  -6   8  10      576.67      656.15     30.44 o 
  -4   8  10      107.52       63.19     19.47 o 
  -2   8  10      634.61      546.51     32.36 o 
   0   8  10       22.75       49.85     19.34 o 
   2   8  10     2099.10     2360.91     88.29 o 
   4   8  10     1452.83     1498.48     55.96 o 
   6   8  10        2.97        1.98     22.87 o 
   8   8  10      630.85      665.54     44.23 o 
  10   8  10      118.64      142.45     32.37 o 
  12   8  10        2.22      -12.33     27.81 o 
  14   8  10     1360.85     1509.24    100.56 o 
  16   8  10      294.56      212.20     68.46 o 
 -29   9  10     1085.33      978.83    241.06 o 
 -27   9  10       46.25       18.28     60.88 o 
 -25   9  10      103.43       61.09     49.35 o 
 -23   9  10      107.04       91.12     47.23 o 
 -21   9  10       42.08        1.44     55.49 o 
 -19   9  10       46.08       54.81     56.41 o 
 -17   9  10     2312.83     2369.31     75.33 o 
 -15   9  10     1676.17     1748.90     68.43 o 
 -13   9  10     2770.83     2950.10     80.05 o 
 -11   9  10     3607.82     3455.02     81.98 o 
  -9   9  10      822.10      773.45     47.63 o 
  -7   9  10      284.85      269.27     23.63 o 
  -5   9  10      754.21      775.99     42.75 o 
  -3   9  10     2911.03     2685.00     74.79 o 
  -1   9  10      349.87      330.11     29.47 o 
   1   9  10      686.89      706.37     41.47 o 
   3   9  10     3916.12     3946.43     96.85 o 
   5   9  10     3932.37     3992.97    107.10 o 
   7   9  10     5760.25     6010.27    145.76 o 
   9   9  10     1165.26     1087.39     64.14 o 
  11   9  10       35.09      103.28     37.14 o 
  13   9  10      412.65      356.98     61.62 o 
  15   9  10      104.76      124.47     62.13 o 
 -30  10  10        0.04       94.35     78.45 o 
 -28  10  10      984.62      997.82    124.03 o 
 -26  10  10     1315.16     1433.46    110.01 o 
 -24  10  10     1230.20     1218.18    219.57 o 
 -22  10  10        0.52        8.44     75.45 o 
 -20  10  10     1390.70     1334.27    355.32 o 
 -18  10  10      393.14      374.59     84.54 o 
 -16  10  10      374.93      352.16     98.83 o 
 -14  10  10     3879.59     3895.27     94.26 o 
 -12  10  10      339.03      303.01     28.74 o 
 -10  10  10     2611.95     2567.14     69.31 o 
  -8  10  10     3658.26     3607.71     84.84 o 
  -6  10  10     7416.56     7452.79    155.12 o 
  -4  10  10      123.13       76.13     24.88 o 
  -2  10  10      400.31      327.82     57.26 o 
   0  10  10      121.92       49.19     21.71 o 
   2  10  10      690.14      625.04     79.10 o 
   4  10  10       98.02       25.77     23.68 o 
   6  10  10       33.10       -2.96     26.16 o 
   8  10  10      911.87     1007.37     58.90 o 
  10  10  10      217.14      162.57     40.14 o 
  12  10  10        0.72       15.40     37.84 o 
  14  10  10       41.02       14.34     49.71 o 
  16  10  10      383.02      455.33     92.95 o 
 -29  11  10      403.84      389.26     94.01 o 
 -27  11  10       19.23      -16.79     50.61 o 
 -25  11  10       46.18       69.00     76.05 o 
 -23  11  10       52.01       12.19     62.01 o 
 -21  11  10     1182.91     1187.93    343.63 o 
 -19  11  10     1432.45     1372.55    242.79 o 
 -17  11  10     2753.26     2925.26    165.44 o 
 -15  11  10       53.65       72.56     31.94 o 
 -13  11  10     3557.79     3583.39    105.12 o 
 -11  11  10     6483.80     6546.10    136.31 o 
  -9  11  10     4670.47     4764.27    114.04 o 
  -7  11  10     4497.05     4568.46    120.35 o 
  -5  11  10       98.09       58.33     23.02 o 
  -3  11  10      320.45      281.86     29.41 o 
  -1  11  10      972.52      911.00     61.83 o 
   1  11  10     6002.52     6290.43    147.87 o 
   3  11  10     2395.21     2416.03    117.27 o 
   5  11  10     1925.80     1992.17     93.63 o 
   7  11  10     2196.36     2384.66     91.49 o 
   9  11  10     1960.39     1996.69    130.13 o 
  11  11  10     7284.55     8475.00    301.99 o 
  13  11  10      663.08      566.98     72.63 o 
  15  11  10       21.17       14.32     59.18 o 
 -28  12  10       16.75       54.69     64.06 o 
 -26  12  10      409.75      388.60    103.39 o 
 -24  12  10      530.08      529.58    106.33 o 
 -22  12  10      469.98      429.57     90.04 o 
 -20  12  10     1290.64     1429.29    134.88 o 
 -18  12  10     1517.21     1468.55    124.80 o 
 -16  12  10        7.05       33.03     74.58 o 
 -14  12  10      357.43      364.13     67.94 o 
 -12  12  10     2840.26     2772.40    100.45 o 
 -10  12  10      213.13      145.49     33.29 o 
  -8  12  10       26.27       43.03     27.06 o 
  -6  12  10        1.57       -4.17     22.86 o 
  -4  12  10        2.35       -4.66     26.52 o 
  -2  12  10       52.27        5.39     26.62 o 
   0  12  10     1384.22     1476.30    108.07 o 
   2  12  10       44.61       58.59     33.55 o 
   4  12  10      455.48      390.63     44.19 o 
   6  12  10        2.22      -29.37     28.27 o 
   8  12  10      539.33      504.30     60.10 o 
  10  12  10     1149.86     1050.73     74.91 o 
  12  12  10        4.70       16.24     54.55 o 
  14  12  10      109.27      106.10     71.10 o 
 -27  13  10      189.16      243.59     74.79 o 
 -25  13  10      472.94      430.21    292.27 o 
 -23  13  10       11.62       34.60     73.42 o 
 -21  13  10      475.58      500.36    116.71 o 
 -19  13  10      629.81      595.22    100.83 o 
 -17  13  10      336.04      325.28     84.10 o 
 -15  13  10     2086.25     2331.43    155.46 o 
 -13  13  10     2345.20     2271.51    151.66 o 
 -11  13  10      650.56      684.12     71.94 o 
  -9  13  10     1091.99      951.12    101.03 o 
  -7  13  10     2422.32     2863.18    120.13 o 
  -5  13  10     2271.95     2323.45    106.62 o 
  -3  13  10        2.58       22.85     32.38 o 
  -1  13  10      262.60      176.33     50.11 o 
   1  13  10     4140.80     4551.93    131.04 o 
   3  13  10     2211.57     2442.91     93.66 o 
   5  13  10      177.52      151.48     37.71 o 
   7  13  10      508.17      506.89     65.92 o 
   9  13  10     1452.12     1400.45     97.22 o 
  11  13  10     1780.57     2023.52    142.11 o 
  13  13  10      364.12      192.03     75.29 o 
 -26  14  10       46.29       36.83     94.76 o 
 -24  14  10      157.97      230.80     98.94 o 
 -22  14  10      938.63      899.59    123.31 o 
 -20  14  10        6.17      -54.76     68.84 o 
 -18  14  10       98.96       84.29    186.53 o 
 -16  14  10     1083.65     1073.48    118.47 o 
 -14  14  10      258.22      218.19     73.16 o 
 -12  14  10       16.79       74.34     43.14 o 
 -10  14  10        4.28       30.01     49.60 o 
  -8  14  10      123.53       97.17     42.00 o 
  -6  14  10       13.00      -18.10     37.59 o 
  -4  14  10      145.87      100.51     38.19 o 
  -2  14  10      134.40      121.16     41.04 o 
   0  14  10        2.37      -13.00     31.35 o 
   2  14  10      184.64      140.77     37.13 o 
   4  14  10      134.03       67.67     36.61 o 
   6  14  10       75.09       72.98     37.59 o 
   8  14  10        1.75        6.32     38.10 o 
  10  14  10        0.14       20.10     47.81 o 
  12  14  10      119.62      130.04     69.17 o 
 -23  15  10      395.43      692.85    125.15 o 
 -21  15  10      190.36      122.48     86.10 o 
 -19  15  10      359.48      348.03     92.46 o 
 -17  15  10     2416.80     2741.58    184.25 o 
 -15  15  10     1210.19     1304.20    129.79 o 
 -13  15  10      393.57      289.70     87.42 o 
 -11  15  10       34.23      -37.28     54.12 o 
  -9  15  10      128.24      116.07     67.11 o 
  -7  15  10      767.31      793.35    152.04 o 
  -5  15  10       84.22      107.49     46.34 o 
  -3  15  10        0.01       -7.33     36.01 o 
  -1  15  10      420.80      572.13     98.33 o 
   1  15  10     1500.73     1593.11     96.33 o 
   3  15  10      156.68      127.50     39.38 o 
   5  15  10      631.92      627.09     60.44 o 
   7  15  10      442.83      423.80     66.82 o 
   9  15  10     1464.27     1491.18    196.49 o 
 -22  16  10      188.98      141.59     94.34 o 
 -20  16  10      683.89      506.58    112.55 o 
 -18  16  10      156.47      134.47     84.96 o 
 -16  16  10      442.03      412.09    137.19 o 
 -14  16  10      115.32      149.21     81.24 o 
 -12  16  10       38.50       32.36     64.92 o 
 -10  16  10      523.00      482.06     92.81 o 
  -8  16  10      846.11     1034.76    125.90 o 
  -6  16  10      477.86      566.36     67.85 o 
  -4  16  10      337.69      263.74     61.96 o 
  -2  16  10      815.69      757.25     75.24 o 
   0  16  10      589.90      563.71     62.14 o 
   2  16  10      234.52      157.07     46.31 o 
   4  16  10      163.08      182.44     54.80 o 
   6  16  10       48.35       17.92     44.92 o 
   8  16  10       44.90       49.65     53.43 o 
 -19  17  10     1203.78     1290.65    149.41 o 
 -17  17  10     6941.80     8968.80    383.50 o 
 -15  17  10      402.43      376.22     96.77 o 
 -13  17  10       10.03       93.77     70.31 o 
 -11  17  10      381.10      354.50    116.71 o 
  -9  17  10      719.41      823.11    111.40 o 
  -7  17  10      882.22      890.95     93.64 o 
  -5  17  10      347.72      265.87     68.79 o 
  -3  17  10       34.21        9.32     47.15 o 
  -1  17  10      582.47      657.23     94.39 o 
   1  17  10     1326.29     1426.34     89.05 o 
   3  17  10      125.70      106.71     48.93 o 
   5  17  10      106.25      145.00     48.13 o 
   7  17  10      141.49       98.08     63.33 o 
 -18  18  10      169.19      193.29     99.00 o 
 -16  18  10      114.73       32.17     84.67 o 
 -14  18  10       22.89      -25.06    143.83 o 
 -12  18  10       88.04      102.84    100.26 o 
 -10  18  10      718.32      751.37    116.86 o 
  -8  18  10     1076.10     1251.19    161.86 o 
  -6  18  10     1056.32     1007.11     93.74 o 
  -4  18  10      420.58      377.50     68.79 o 
  -2  18  10      756.78      785.75     85.62 o 
   0  18  10     2513.50     2922.84    190.36 o 
   2  18  10      583.61      623.08     79.17 o 
   4  18  10       82.47       33.94     54.93 o 
 -15  19  10       36.03        0.86     89.67 o 
 -13  19  10      345.77      504.07    123.34 o 
 -11  19  10      164.99      111.44     89.28 o 
  -9  19  10      437.89      634.77    118.82 o 
  -7  19  10      127.74       72.87     59.80 o 
  -5  19  10       12.00      -20.66     56.15 o 
  -3  19  10       77.20      140.99     62.58 o 
  -1  19  10      467.41      423.54     67.87 o 
   1  19  10     1105.64     1169.72     91.92 o 
 -33   1  11      213.17      197.18    128.97 o 
 -31   1  11       61.68      223.73    109.19 o 
 -29   1  11       20.38       46.25     43.79 o 
 -27   1  11      463.17      401.84     53.06 o 
 -25   1  11      372.62      343.40     47.52 o 
 -23   1  11      644.66      547.53     43.73 o 
 -21   1  11     1760.23     1864.50     76.95 o 
 -19   1  11    10392.63    10453.22    238.86 o 
 -17   1  11     9953.29     9633.44    189.96 o 
 -15   1  11     4022.73     3972.92     83.63 o 
 -13   1  11      393.56      369.36     29.65 o 
 -11   1  11        4.00       17.60      9.51 o 
  -9   1  11      264.39      286.05     17.33 o 
  -7   1  11       14.13       38.75     17.78 o 
  -5   1  11      382.52      310.57     22.45 o 
  -3   1  11     5494.08     5473.86    117.59 o 
  -1   1  11    37723.13    38525.78    482.76 o 
   1   1  11    29459.67    31185.84    441.60 o 
   3   1  11    11355.59    11965.75    199.39 o 
   5   1  11     1148.37     1202.96     41.08 o 
   7   1  11        6.52       14.60     20.93 o 
   9   1  11      242.02      289.62     34.47 o 
  11   1  11     1254.01     1271.10     61.42 o 
  13   1  11      296.81      198.32     41.27 o 
  15   1  11     1186.47     1201.01     76.34 o 
  17   1  11     2693.27     2870.00    214.98 o 
 -32   2  11      586.69      388.51     78.50 o 
 -30   2  11        2.02       37.75     53.80 o 
 -28   2  11      302.72      385.22     55.92 o 
 -26   2  11     1775.36     1761.44    153.96 o 
 -24   2  11      334.07      274.53     39.31 o 
 -22   2  11      273.11      205.91     33.71 o 
 -20   2  11      512.91      399.76     38.52 o 
 -18   2  11     1714.68     1751.58     59.41 o 
 -16   2  11      278.76      248.81     22.74 o 
 -14   2  11     2703.32     2657.20     72.55 o 
 -12   2  11        5.12       12.25      9.91 o 
 -10   2  11      661.61      606.77     25.90 o 
  -8   2  11       53.52       58.95     10.85 o 
  -6   2  11     1709.69     1954.28     81.41 o 
  -4   2  11        0.69      -10.55     12.05 o 
  -2   2  11      218.88      210.79     28.56 o 
   0   2  11      227.04      208.27     13.46 o 
   2   2  11      261.95      227.11     26.62 o 
   4   2  11     3141.81     2987.29     68.52 o 
   6   2  11      527.58      429.79     36.61 o 
   8   2  11       51.95       45.50     25.25 o 
  10   2  11      124.10       97.42     31.44 o 
  12   2  11       44.98       63.54     36.95 o 
  14   2  11      100.04      128.21     40.52 o 
  16   2  11        0.43       20.89     48.44 o 
  18   2  11       26.52      -17.33     66.14 o 
 -33   3  11      338.85      332.60     80.39 o 
 -31   3  11        9.86      -44.73     55.67 o 
 -29   3  11       52.05       84.67     53.82 o 
 -27   3  11      269.48      228.65     48.39 o 
 -25   3  11      847.58      884.58     71.93 o 
 -23   3  11       36.13       53.74     31.98 o 
 -21   3  11      848.21      870.75     48.18 o 
 -19   3  11     7896.17     8073.62    168.63 o 
 -17   3  11     3442.03     3344.95     94.19 o 
 -15   3  11     3260.03     3200.22     78.49 o 
 -13   3  11     3483.30     3492.72     80.57 o 
 -11   3  11      961.34      992.62     36.86 o 
  -9   3  11       14.36       11.31     10.73 o 
  -7   3  11        1.71       17.26     14.34 o 
  -5   3  11      302.92      288.85     20.20 o 
  -3   3  11     3826.04     3607.23     81.72 o 
  -1   3  11     3590.50     3610.22     73.53 o 
   1   3  11     1024.56     1176.56     37.77 o 
   3   3  11     1025.18     1009.72     44.89 o 
   5   3  11       39.29       54.23     19.29 o 
   7   3  11       26.82       30.14     24.65 o 
   9   3  11        9.89       18.70     26.04 o 
  11   3  11        1.15        3.67     29.79 o 
  13   3  11       28.15       40.36     35.44 o 
  15   3  11      389.60      350.14     56.16 o 
  17   3  11       51.82       46.16     60.15 o 
 -32   4  11       73.31      115.59     65.89 o 
 -30   4  11       85.59       84.27     63.56 o 
 -28   4  11     1532.13     1568.61    164.05 o 
 -26   4  11     2073.27     2369.85    113.17 o 
 -24   4  11       48.97       18.55     29.36 o 
 -22   4  11       66.46       48.67     27.63 o 
 -20   4  11     3263.05     3067.11     94.80 o 
 -18   4  11      264.00      229.60     26.72 o 
 -16   4  11       38.23       12.77     17.56 o 
 -14   4  11       79.57       71.40     17.36 o 
 -12   4  11     2385.23     2308.08     59.45 o 
 -10   4  11      831.38      774.12     41.76 o 
  -8   4  11     1748.22     1672.81     50.11 o 
  -6   4  11       12.50       30.49     13.45 o 
  -4   4  11     1868.75     1970.53     52.00 o 
  -2   4  11       19.32       24.04     13.93 o 
   0   4  11      789.80      771.88     27.97 o 
   2   4  11     1230.99     1028.23     45.26 o 
   4   4  11      108.08       46.35     18.96 o 
   6   4  11     1219.66     1253.63     61.74 o 
   8   4  11     3634.47     3932.57    128.28 o 
  10   4  11     1460.22     1525.66     83.54 o 
  12   4  11       39.36       34.83     31.87 o 
  14   4  11       93.97       54.61     39.24 o 
  16   4  11       63.52       91.66     58.57 o 
 -31   5  11       93.31       82.41     65.38 o 
 -29   5  11      866.26      877.67     91.97 o 
 -27   5  11      377.30      297.61     75.47 o 
 -25   5  11        8.78       20.40     47.08 o 
 -23   5  11        5.15       37.60     34.50 o 
 -21   5  11     1495.37     1626.28     91.23 o 
 -19   5  11     3988.38     4046.91    101.03 o 
 -17   5  11      173.02      101.00     21.72 o 
 -15   5  11      138.89       60.77     18.99 o 
 -13   5  11      229.88      183.06     20.92 o 
 -11   5  11      144.93      111.96     21.92 o 
  -9   5  11        8.85       14.76     12.79 o 
  -7   5  11      824.50      770.48     48.94 o 
  -5   5  11     4741.22     4851.52     99.04 o 
  -3   5  11     1444.18     1470.89     46.02 o 
  -1   5  11      469.76      515.00     42.32 o 
   1   5  11     2840.12     2754.08     70.01 o 
   3   5  11     7336.08     7479.44    146.57 o 
   5   5  11     2756.83     2920.91     89.90 o 
   7   5  11     1137.83     1124.89     55.08 o 
   9   5  11     1121.46     1226.93     62.05 o 
  11   5  11       78.75       71.46     30.25 o 
  13   5  11       11.18       51.45     33.14 o 
  15   5  11      273.67      267.48     51.19 o 
  17   5  11      261.35      197.01     57.96 o 
 -32   6  11      255.51      185.83     82.95 o 
 -30   6  11     1258.89     1224.95    137.77 o 
 -28   6  11     1009.88     1128.63    122.77 o 
 -26   6  11     3782.04     4263.67    397.15 o 
 -24   6  11     1914.85     1878.51    102.58 o 
 -22   6  11      268.82      209.83     59.05 o 
 -20   6  11     1422.01     1574.50     76.00 o 
 -18   6  11      254.11      212.65     28.14 o 
 -16   6  11       95.70       87.93     20.90 o 
 -14   6  11      337.50      269.89     26.05 o 
 -12   6  11     5287.22     5269.48    113.88 o 
 -10   6  11     9130.42     9123.28    195.54 o 
  -8   6  11    12215.36    12795.91    209.32 o 
  -6   6  11     1646.73     1703.24     44.70 o 
  -4   6  11       60.45       57.79     14.23 o 
  -2   6  11       60.30       50.91     18.80 o 
   0   6  11      343.00      290.55     21.39 o 
   2   6  11        6.49       19.34     16.63 o 
   4   6  11     1954.94     1626.77     74.84 o 
   6   6  11     3257.87     3444.44    102.78 o 
   8   6  11     4350.00     4871.51    128.37 o 
  10   6  11     4311.16     4580.86    120.79 o 
  12   6  11      499.49      603.02     51.00 o 
  14   6  11      977.95      998.12     64.76 o 
  16   6  11       64.75       55.25     51.14 o 
 -31   7  11      548.35      500.63    100.10 o 
 -29   7  11      254.40      176.81     87.28 o 
 -27   7  11       90.14      109.11     62.93 o 
 -25   7  11     1455.88     1526.32    126.48 o 
 -23   7  11     1085.61     1094.23    179.98 o 
 -21   7  11     2361.38     2552.42    128.75 o 
 -19   7  11     1687.35     1722.70     63.56 o 
 -17   7  11     2233.33     2129.92     75.24 o 
 -15   7  11     1139.02     1151.27     48.31 o 
 -13   7  11     2177.86     2275.38     65.66 o 
 -11   7  11        0.90      -18.40     15.40 o 
  -9   7  11      963.98      911.08     47.43 o 
  -7   7  11     1019.50     1029.66     43.86 o 
  -5   7  11      417.63      354.88     31.15 o 
  -3   7  11      360.15      355.13     33.09 o 
  -1   7  11      110.06       56.88     15.67 o 
   1   7  11      147.37      140.55     22.56 o 
   3   7  11     1877.63     1971.74     62.53 o 
   5   7  11     1253.54     1211.30     55.41 o 
   7   7  11      687.09      606.61     44.93 o 
   9   7  11        4.01        8.60     26.50 o 
  11   7  11      195.29      248.11     38.29 o 
  13   7  11      782.17      785.28     81.74 o 
  15   7  11      355.43      338.89     59.97 o 
 -30   8  11      136.74      181.18     82.36 o 
 -28   8  11      382.91      386.91     82.30 o 
 -26   8  11     4524.18     4075.06    246.26 o 
 -24   8  11     1894.95     1840.06    109.14 o 
 -22   8  11      142.44      132.81     46.11 o 
 -20   8  11     1497.73     1556.61     76.20 o 
 -18   8  11     1043.57      858.45     51.97 o 
 -16   8  11       10.19       30.37     21.49 o 
 -14   8  11      205.31      204.11     31.29 o 
 -12   8  11     1467.53     1477.81     77.50 o 
 -10   8  11     4981.09     4932.69    103.78 o 
  -8   8  11    15940.48    16217.87    277.78 o 
  -6   8  11     6072.94     5925.24    130.63 o 
  -4   8  11      459.12      536.45     36.90 o 
  -2   8  11        3.99        3.92     16.03 o 
   0   8  11       10.14       24.67     20.13 o 
   2   8  11      100.13       84.11     23.14 o 
   4   8  11       45.71       -1.66     21.77 o 
   6   8  11     2682.37     2575.47     84.17 o 
   8   8  11     1299.28     1246.10     74.36 o 
  10   8  11     1984.16     2024.75     79.41 o 
  12   8  11       22.34       35.02     35.00 o 
  14   8  11       22.32       12.04     44.44 o 
  16   8  11      256.08      202.02     76.94 o 
 -29   9  11      712.43      591.38    102.58 o 
 -27   9  11      141.91      320.45     84.83 o 
 -25   9  11     2297.22     2337.77    143.46 o 
 -23   9  11     1140.60     1342.20    140.78 o 
 -21   9  11      308.16      293.31     55.66 o 
 -19   9  11      298.19      219.81     51.18 o 
 -17   9  11       11.94       -8.44     23.87 o 
 -15   9  11      102.43       83.16     25.29 o 
 -13   9  11     3266.26     3080.05     78.49 o 
 -11   9  11     1232.59     1398.46     64.63 o 
  -9   9  11     3109.16     3340.38     79.96 o 
  -7   9  11    16078.97    16580.13    285.84 o 
  -5   9  11     1237.46     1272.14     63.39 o 
  -3   9  11     1054.64      977.86     83.07 o 
  -1   9  11      279.18      193.93     28.42 o 
   1   9  11      283.16      246.53     28.32 o 
   3   9  11      835.87      724.51     44.52 o 
   5   9  11     1172.15     1188.75     75.35 o 
   7   9  11     1184.14     1079.56     77.40 o 
   9   9  11       78.39       73.85     30.95 o 
  11   9  11        2.19       -6.67     31.74 o 
  13   9  11       85.28       15.39     43.37 o 
  15   9  11     1070.31      853.97    121.20 o 
 -30  10  11      309.35      281.95    193.60 o 
 -28  10  11       64.20        0.00     66.01 o 
 -26  10  11       29.69      102.71     84.67 o 
 -24  10  11       54.27       12.45     61.88 o 
 -22  10  11        7.01       30.55     45.68 o 
 -20  10  11        2.22       11.67     38.47 o 
 -18  10  11       78.86       79.86     31.12 o 
 -16  10  11       16.89      -17.23     24.51 o 
 -14  10  11      813.22      692.71     48.37 o 
 -12  10  11      588.70      503.74     35.30 o 
 -10  10  11      489.06      443.47     31.96 o 
  -8  10  11     1642.64     1626.08     53.62 o 
  -6  10  11     1687.43     1773.62     82.95 o 
  -4  10  11     2766.24     2834.10    159.02 o 
  -2  10  11      113.82       76.74     23.34 o 
   0  10  11       57.66       45.84     25.14 o 
   2  10  11      857.86      853.79     73.25 o 
   4  10  11     1239.55     1287.10     59.83 o 
   6  10  11      200.67      198.34     45.35 o 
   8  10  11     1500.19     1590.97     86.99 o 
  10  10  11     1920.74     1962.38     90.35 o 
  12  10  11      468.38      618.22     62.53 o 
  14  10  11      753.57      755.97     89.27 o 
 -29  11  11       12.15       -5.46     71.50 o 
 -27  11  11        0.05       47.68     57.75 o 
 -25  11  11      416.26      333.34     68.47 o 
 -23  11  11       43.31       87.10     51.28 o 
 -21  11  11      361.56      284.87     58.76 o 
 -19  11  11      894.60      844.58     77.84 o 
 -17  11  11      561.24      477.98     61.93 o 
 -15  11  11      538.08      531.50     46.87 o 
 -13  11  11     1962.84     1828.71     70.36 o 
 -11  11  11     2045.78     2104.93     74.38 o 
  -9  11  11      432.99      454.26     53.44 o 
  -7  11  11      605.54      523.69     38.87 o 
  -5  11  11       28.97       34.59     22.37 o 
  -3  11  11     1451.74     1381.05     54.92 o 
  -1  11  11     1535.29     1501.15     72.88 o 
   1  11  11       22.28        0.52     23.13 o 
   3  11  11       26.71        2.34     26.24 o 
   5  11  11      190.64      195.77     35.80 o 
   7  11  11       27.18       30.87     30.00 o 
   9  11  11      546.55      537.46     49.07 o 
  11  11  11      357.54      430.14     54.53 o 
  13  11  11      158.72      113.57     58.73 o 
 -28  12  11      496.10      333.83     82.02 o 
 -26  12  11      212.10      132.19     79.35 o 
 -24  12  11       37.10       68.12     58.89 o 
 -22  12  11      897.29     1020.63     94.64 o 
 -20  12  11      352.30      381.36     65.10 o 
 -18  12  11       91.59       20.17     40.53 o 
 -16  12  11      664.52      718.02     59.34 o 
 -14  12  11     3056.80     3270.98    181.41 o 
 -12  12  11     4997.40     5310.65    141.42 o 
 -10  12  11     4203.68     4575.13    149.22 o 
  -8  12  11     3156.25     3375.91    215.01 o 
  -6  12  11     1077.12     1109.37     84.96 o 
  -4  12  11     4797.68     4962.70    168.07 o 
  -2  12  11     2187.29     2206.58    100.34 o 
   0  12  11      260.49      226.13     58.72 o 
   2  12  11       97.92       58.29     30.98 o 
   4  12  11      986.65     1100.23     64.71 o 
   6  12  11      772.57      690.30     57.72 o 
   8  12  11     1505.41     1544.98    171.99 o 
  10  12  11      588.28      491.01     74.40 o 
  12  12  11     1603.92     1689.13    171.63 o 
 -27  13  11       52.34      -22.09     62.05 o 
 -25  13  11       33.95      -18.57     54.95 o 
 -23  13  11      103.92       97.95     55.22 o 
 -21  13  11      768.28      708.31    102.76 o 
 -19  13  11      907.84      829.49    126.96 o 
 -17  13  11      337.03      217.36     57.03 o 
 -15  13  11      367.28      486.50     53.49 o 
 -13  13  11        3.02       -0.62     32.40 o 
 -11  13  11      102.82       83.47     55.16 o 
  -9  13  11      266.88      183.13     61.19 o 
  -7  13  11      151.43       85.57     35.99 o 
  -5  13  11     1666.49     1435.37     83.38 o 
  -3  13  11        2.83       30.97     32.79 o 
  -1  13  11     1598.56     1728.27     92.98 o 
   1  13  11      902.47      891.88     59.04 o 
   3  13  11      149.85      164.90     37.19 o 
   5  13  11        9.21       40.28     31.98 o 
   7  13  11        3.59        6.22     37.71 o 
   9  13  11       18.43       20.34     41.22 o 
  11  13  11      636.82      604.44    152.53 o 
 -24  14  11      657.30      579.68     88.59 o 
 -22  14  11      362.83      412.74    110.74 o 
 -20  14  11     1279.27     1509.95    109.76 o 
 -18  14  11       46.47      -17.29     80.25 o 
 -16  14  11     1038.51     1179.65     94.01 o 
 -14  14  11     3598.44     4006.69    161.79 o 
 -12  14  11     3350.37     3404.92    191.68 o 
 -10  14  11     1537.81     1435.00    124.65 o 
  -8  14  11       90.89       47.30     36.04 o 
  -6  14  11     2005.71     1970.14    101.84 o 
  -4  14  11     2635.36     2976.79    127.44 o 
  -2  14  11      262.83      163.97     46.76 o 
   0  14  11     1622.18     1551.09     82.20 o 
   2  14  11      134.69       92.90     35.70 o 
   4  14  11       87.24       77.61     38.03 o 
   6  14  11      204.35      143.00     42.99 o 
   8  14  11     1054.89     1073.62     93.02 o 
  10  14  11     1117.74     1131.43    122.97 o 
 -23  15  11      255.56      212.94     70.11 o 
 -21  15  11      176.16      200.25     64.10 o 
 -19  15  11       13.78      -14.64     52.60 o 
 -17  15  11       50.62       -7.94     48.44 o 
 -15  15  11      449.53      377.32     67.27 o 
 -13  15  11       70.54      128.91     73.00 o 
 -11  15  11      249.29      204.36     73.00 o 
  -9  15  11      679.11      891.98    109.80 o 
  -7  15  11      106.34       75.24     40.93 o 
  -5  15  11      101.88       51.27     41.21 o 
  -3  15  11      202.87      225.00     49.94 o 
  -1  15  11      109.52      108.28     46.05 o 
   1  15  11      725.82      722.33     63.77 o 
   3  15  11      161.37      216.93     45.32 o 
   5  15  11      189.38      133.19     43.76 o 
   7  15  11       43.45      103.13     45.56 o 
   9  15  11      229.29      150.54     59.57 o 
 -22  16  11      366.92      506.41     95.08 o 
 -20  16  11      111.51       82.14     59.14 o 
 -18  16  11      945.77     1227.62    105.29 o 
 -16  16  11        2.58      -32.39     51.44 o 
 -14  16  11     2133.70     2358.13    173.60 o 
 -12  16  11      290.54      371.14    130.12 o 
 -10  16  11      167.90      178.32     77.27 o 
  -8  16  11      124.33       78.06     71.99 o 
  -6  16  11      657.17      675.65     97.37 o 
  -4  16  11      622.47      562.34     83.38 o 
  -2  16  11      693.14      757.76     77.08 o 
   0  16  11      142.61      150.57     44.17 o 
   2  16  11        9.13       27.70     40.97 o 
   4  16  11      770.59      710.65     66.51 o 
   6  16  11      290.42      211.92     53.06 o 
 -19  17  11      174.28      214.66     85.21 o 
 -17  17  11       56.65       48.04     56.41 o 
 -15  17  11       60.44      128.92     82.41 o 
 -13  17  11        2.98       36.34     74.31 o 
 -11  17  11        0.67      -42.75     67.83 o 
  -9  17  11       65.26       82.20    100.84 o 
  -7  17  11      872.33      929.27     86.24 o 
  -5  17  11      758.00      735.04    104.77 o 
  -3  17  11      282.96      276.66     61.74 o 
  -1  17  11      735.10      794.44     72.46 o 
   1  17  11      238.88      169.69     50.84 o 
   3  17  11      172.25      118.46     54.30 o 
   5  17  11      145.44       61.58     48.53 o 
 -16  18  11       97.20      272.95    126.37 o 
 -14  18  11     1503.15     1622.14    160.42 o 
 -12  18  11      492.85      533.51    109.64 o 
 -10  18  11       12.53       39.01    109.64 o 
  -8  18  11       13.34      -63.58     65.07 o 
  -6  18  11       46.89       87.21     55.53 o 
  -4  18  11      406.89      564.01     76.36 o 
  -2  18  11       84.27       92.27     55.89 o 
   0  18  11       40.19       81.09     51.40 o 
   2  18  11       31.72       36.49     50.60 o 
 -13  19  11     2165.44     2216.84    252.75 o 
 -11  19  11     1766.30     2120.35    179.25 o 
  -9  19  11      204.91      109.94     92.43 o 
  -7  19  11     1044.08     1187.38    141.33 o 
  -5  19  11     2159.81     2547.94    142.76 o 
  -3  19  11     1732.38     2014.90    130.47 o 
 -32   0  12     1584.33     1745.86    185.52 o 
 -30   0  12      358.81      334.60     82.84 o 
 -28   0  12      308.72      413.84     78.61 o 
 -26   0  12      353.83      317.26     71.38 o 
 -24   0  12       19.37       25.07     47.60 o 
 -22   0  12       72.17       86.87     39.81 o 
 -20   0  12      503.35      437.90     51.92 o 
 -18   0  12      706.88      588.44     62.53 o 
 -16   0  12     3152.41     2936.99    108.67 o 
 -14   0  12     2449.20     2270.89     87.56 o 
 -12   0  12     2646.54     2276.14     70.58 o 
 -10   0  12     1146.58     1141.29     45.09 o 
  -8   0  12     1507.89     1549.42     90.76 o 
  -6   0  12     1741.11     1675.10    118.82 o 
  -4   0  12       15.86       36.61     13.27 o 
  -2   0  12     2155.79     2183.58     70.54 o 
   0   0  12    10879.80    11649.97    238.73 o 
   2   0  12    20067.03    21054.00    413.82 o 
   4   0  12       31.09       79.15     30.12 o 
   6   0  12      175.64      145.17     41.83 o 
   8   0  12      339.69      375.77     71.38 o 
  10   0  12       92.76       56.45     43.18 o 
  12   0  12      456.09      329.89     70.61 o 
  14   0  12       38.31       14.33     60.87 o 
  16   0  12       77.44      131.28     99.83 o 
 -33   1  12      153.81      119.63     71.72 o 
 -31   1  12        5.58      -21.44     46.67 o 
 -29   1  12       76.22       47.82     41.87 o 
 -27   1  12       81.97      100.56     41.44 o 
 -25   1  12       75.91       89.65     36.46 o 
 -23   1  12     1673.52     1650.32     80.28 o 
 -21   1  12      108.65      107.27     27.73 o 
 -19   1  12      171.41      134.59     25.83 o 
 -17   1  12      531.86      615.80     36.17 o 
 -15   1  12      358.83      337.09     47.73 o 
 -13   1  12      413.56      387.26     24.60 o 
 -11   1  12        0.75        8.64     11.15 o 
  -9   1  12      766.35      835.42     27.98 o 
  -7   1  12        0.99       10.39     13.34 o 
  -5   1  12      496.39      440.75     35.38 o 
  -3   1  12      124.90      105.01     20.29 o 
  -1   1  12      520.75      641.95     29.09 o 
   1   1  12      940.86     1159.50     39.28 o 
   3   1  12     1257.69     1282.23     42.35 o 
   5   1  12        2.47       24.52     22.48 o 
   7   1  12     1403.45     1514.16     82.02 o 
   9   1  12       12.07        1.43     27.30 o 
  11   1  12       47.24       19.40     32.44 o 
  13   1  12      467.53      399.48     56.71 o 
  15   1  12       46.94       38.12     51.74 o 
  17   1  12        3.31       10.50     89.31 o 
 -32   2  12      969.67      960.36    117.99 o 
 -30   2  12      240.52      160.94     52.06 o 
 -28   2  12      800.12      848.45     70.14 o 
 -26   2  12     1678.07     1662.04    175.78 o 
 -24   2  12        6.44        4.56     30.64 o 
 -22   2  12       25.30       45.30     25.06 o 
 -20   2  12     1752.98     1765.46     64.23 o 
 -18   2  12     5072.84     5499.41    135.54 o 
 -16   2  12    20532.53    21546.51    384.60 o 
 -14   2  12    16526.10    17010.47    305.97 o 
 -12   2  12     5723.98     6297.19    164.75 o 
 -10   2  12      234.17      263.16     22.90 o 
  -8   2  12     1460.52     1554.31     45.25 o 
  -6   2  12     1143.21     1226.56     53.81 o 
  -4   2  12       28.33        0.92     15.20 o 
  -2   2  12     5541.69     5858.45    106.68 o 
   0   2  12     7319.00     7594.42    138.13 o 
   2   2  12     4253.78     4623.93    126.67 o 
   4   2  12      908.71      960.12     53.79 o 
   6   2  12      767.45      806.44     48.38 o 
   8   2  12      680.49      696.22     49.72 o 
  10   2  12     2670.98     2774.03     96.69 o 
  12   2  12      518.25      515.87     55.92 o 
  14   2  12      342.47      392.39     54.34 o 
  16   2  12       61.60       77.31     61.39 o 
 -33   3  12       18.64       76.81     67.70 o 
 -31   3  12       14.17       42.55     56.21 o 
 -29   3  12        3.80      -46.12     48.98 o 
 -27   3  12     2406.19     2394.00    110.03 o 
 -25   3  12     2055.67     1890.83     90.28 o 
 -23   3  12     1970.48     2021.08     88.20 o 
 -21   3  12      262.59      268.74     40.58 o 
 -19   3  12      470.03      384.64     37.20 o 
 -17   3  12      314.16      240.23     26.20 o 
 -15   3  12      496.22      440.54     36.73 o 
 -13   3  12      233.47      111.78     19.64 o 
 -11   3  12       34.57       21.38     13.90 o 
  -9   3  12     4147.27     4414.99     95.90 o 
  -7   3  12     7642.25     7883.61    167.58 o 
  -5   3  12     1068.55     1067.75     37.60 o 
  -3   3  12      346.11      342.45     23.67 o 
  -1   3  12      308.29      280.91     19.30 o 
   1   3  12      532.71      549.21     26.21 o 
   3   3  12      635.58      600.06     56.45 o 
   5   3  12      169.74      137.09     26.60 o 
   7   3  12       69.70       57.22     28.47 o 
   9   3  12      561.97      617.08     59.14 o 
  11   3  12     1204.77     1258.32     93.59 o 
  13   3  12     2208.51     2492.72    111.70 o 
  15   3  12      753.20      721.40     81.52 o 
 -32   4  12      937.71      801.52    112.55 o 
 -30   4  12      568.25      492.33    194.03 o 
 -28   4  12      185.93      227.19     69.87 o 
 -26   4  12      344.42      318.12     56.60 o 
 -24   4  12       43.13       18.00     42.00 o 
 -22   4  12      287.51      240.69     41.37 o 
 -20   4  12     2053.95     2028.01     75.32 o 
 -18   4  12     3499.41     3606.32     91.40 o 
 -16   4  12      851.29      858.96     43.70 o 
 -14   4  12     1032.91      861.26     38.11 o 
 -12   4  12     7719.75     7928.54    173.22 o 
 -10   4  12      445.29      378.88     24.41 o 
  -8   4  12        8.20        0.33     14.95 o 
  -6   4  12        0.03       13.70     13.92 o 
  -4   4  12        8.33        0.65     14.60 o 
  -2   4  12        8.98       23.87     15.79 o 
   0   4  12     3377.61     3333.69     78.93 o 
   2   4  12     7406.16     7399.18    161.31 o 
   4   4  12     6300.15     6747.22    162.39 o 
   6   4  12     5114.88     5288.12    117.92 o 
   8   4  12     1511.17     1473.10     95.94 o 
  10   4  12       24.10        1.86     28.81 o 
  12   4  12      430.36      478.77     54.12 o 
  14   4  12      300.65      254.25     47.59 o 
  16   4  12        0.99        5.64     49.99 o 
 -31   5  12        0.56       54.99     71.46 o 
 -29   5  12      166.01      179.45     73.98 o 
 -27   5  12      720.86      816.24     98.83 o 
 -25   5  12     4556.22     4781.14    171.81 o 
 -23   5  12      552.94      742.22     69.17 o 
 -21   5  12      347.50      277.64     43.06 o 
 -19   5  12      559.36      530.47     38.62 o 
 -17   5  12     3333.46     3206.79     84.59 o 
 -15   5  12        1.36        4.79     17.76 o 
 -13   5  12      753.00      774.72     35.92 o 
 -11   5  12      717.07      709.55     40.73 o 
  -9   5  12     3960.17     3951.85     83.91 o 
  -7   5  12     5793.36     5795.14    115.66 o 
  -5   5  12     6725.86     7038.18    135.75 o 
  -3   5  12       81.47       84.01     20.67 o 
  -1   5  12        4.38       13.45     13.57 o 
   1   5  12      119.78       98.37     17.96 o 
   3   5  12     1646.58     1617.91     62.70 o 
   5   5  12     1493.08     1446.09     94.37 o 
   7   5  12      173.98      184.89     32.80 o 
   9   5  12     2465.64     2597.90     84.98 o 
  11   5  12     2078.06     2126.73    105.87 o 
  13   5  12      493.14      388.70     49.91 o 
  15   5  12       17.93       12.78     47.55 o 
 -32   6  12        2.77       85.75     81.38 o 
 -30   6  12       19.44      -10.24     73.72 o 
 -28   6  12        8.80      -35.30     51.62 o 
 -26   6  12       41.42      -22.19     47.69 o 
 -24   6  12       53.26       50.26     40.75 o 
 -22   6  12      802.31      818.17     72.50 o 
 -20   6  12     1985.07     1996.61     76.28 o 
 -18   6  12      620.92      606.30     40.58 o 
 -16   6  12      402.88      357.59     38.33 o 
 -14   6  12       33.14       31.80     18.59 o 
 -12   6  12     3184.31     3138.95     77.74 o 
 -10   6  12     7530.36     7524.58    168.72 o 
  -8   6  12      190.91      196.49     22.40 o 
  -6   6  12       21.03       24.62     16.24 o 
  -4   6  12        4.79       12.66     18.62 o 
  -2   6  12        2.84        2.56     14.94 o 
   0   6  12      537.49      512.02     28.21 o 
   2   6  12       89.95      121.87     26.03 o 
   4   6  12      446.90      470.30     39.37 o 
   6   6  12     4940.11     5428.96    134.18 o 
   8   6  12     1397.64     1483.50     70.80 o 
  10   6  12      120.82      112.16     33.06 o 
  12   6  12       28.62       52.43     34.39 o 
  14   6  12       49.36       25.06     47.95 o 
 -31   7  12       30.54       31.10     62.64 o 
 -29   7  12      157.15      114.89     70.82 o 
 -27   7  12     1264.75     1285.23    154.94 o 
 -25   7  12      251.31      325.50     95.21 o 
 -23   7  12     1292.79     1377.68     77.93 o 
 -21   7  12      306.43      324.85     40.72 o 
 -19   7  12      681.56      727.83     59.28 o 
 -17   7  12      191.82      147.85     28.12 o 
 -15   7  12      104.26      117.44     23.20 o 
 -13   7  12      218.95      182.99     25.08 o 
 -11   7  12       64.17       53.19     17.86 o 
  -9   7  12     6592.48     6458.07    139.11 o 
  -7   7  12     3665.67     3620.89     90.88 o 
  -5   7  12     6084.86     6231.38    139.71 o 
  -3   7  12      236.90      162.36     30.27 o 
  -1   7  12     1140.25      887.62     53.08 o 
   1   7  12      347.01      243.32     32.36 o 
   3   7  12      414.00      383.72     42.39 o 
   5   7  12       47.40       32.64     27.18 o 
   7   7  12       10.40      -22.01     24.97 o 
   9   7  12       61.71       22.66     29.89 o 
  11   7  12      510.09      475.49     48.23 o 
  13   7  12     1089.46     1030.54     85.52 o 
  15   7  12      118.01      109.18     58.45 o 
 -30   8  12      506.56      358.34     91.24 o 
 -28   8  12      552.21      810.26    152.63 o 
 -26   8  12       23.52       21.67     57.11 o 
 -24   8  12      497.05      474.15     66.86 o 
 -22   8  12     2945.38     3132.71    121.08 o 
 -20   8  12     1810.86     1865.52     78.30 o 
 -18   8  12     1068.36      965.66     56.59 o 
 -16   8  12       37.10       52.67     24.13 o 
 -14   8  12      132.04      115.30     24.13 o 
 -12   8  12       53.26       58.89     21.73 o 
 -10   8  12      248.64      235.00     22.79 o 
  -8   8  12       44.65       35.96     21.54 o 
  -6   8  12       42.21       34.53     25.69 o 
  -4   8  12      908.97      912.47     44.06 o 
  -2   8  12       44.22       36.48     19.30 o 
   0   8  12       48.95       31.62     21.59 o 
   2   8  12      262.29      221.65     30.31 o 
   4   8  12      172.06      195.31     33.35 o 
   6   8  12     1428.05     1418.54    125.93 o 
   8   8  12     1244.16     1124.70     80.63 o 
  10   8  12        1.28        9.98     32.98 o 
  12   8  12      386.50      418.60     54.64 o 
  14   8  12      103.77      122.12     55.16 o 
 -29   9  12      368.71      220.08     84.54 o 
 -27   9  12     2035.43     2185.10    163.36 o 
 -25   9  12     1372.07     1395.60    104.17 o 
 -23   9  12     2587.27     2810.05    135.89 o 
 -21   9  12     1110.26     1139.69     82.83 o 
 -19   9  12     1424.19     1373.58    106.98 o 
 -17   9  12      110.51       62.09     28.43 o 
 -15   9  12      541.54      422.07     63.01 o 
 -13   9  12       25.93       16.53     20.62 o 
 -11   9  12      815.57      789.06     43.80 o 
  -9   9  12     1054.54     1121.98     62.93 o 
  -7   9  12     9629.01    10022.73    204.35 o 
  -5   9  12    18167.40    19221.84    385.46 o 
  -3   9  12     7269.10     7422.81    204.64 o 
  -1   9  12     1014.97     1001.91     50.27 o 
   1   9  12      629.05      519.20     49.87 o 
   3   9  12       45.26       70.34     26.50 o 
   5   9  12        0.68        0.79     26.75 o 
   7   9  12      451.96      405.10     46.96 o 
   9   9  12     1789.58     1757.95     91.61 o 
  11   9  12      295.19      288.83     47.29 o 
  13   9  12     2473.27     2913.47    225.48 o 
 -30  10  12       31.92      208.00     86.50 o 
 -28  10  12       36.60       64.92     69.81 o 
 -26  10  12      303.67      336.94     74.14 o 
 -24  10  12     1160.27     1252.07     99.58 o 
 -22  10  12       64.39       16.98     43.68 o 
 -20  10  12       80.83       56.15     35.84 o 
 -18  10  12      184.80      140.76     37.79 o 
 -16  10  12      188.98      197.10     36.12 o 
 -14  10  12      207.73      159.71     30.83 o 
 -12  10  12       37.66       26.82     21.90 o 
 -10  10  12        1.43       -0.08     21.25 o 
  -8  10  12      155.04      167.26     27.94 o 
  -6  10  12      138.43      118.47     21.84 o 
  -4  10  12      260.71      187.76     33.93 o 
  -2  10  12      165.48      166.51     31.66 o 
   0  10  12        0.25       -3.19     21.56 o 
   2  10  12      660.35      658.96     63.42 o 
   4  10  12      125.68      103.33     30.50 o 
   6  10  12        2.06       15.11     29.47 o 
   8  10  12     1676.38     1756.82     90.73 o 
  10  10  12      837.10      803.20     65.82 o 
  12  10  12      363.67      336.77     59.38 o 
 -29  11  12       84.15      119.25     79.62 o 
 -27  11  12      229.51      207.32     64.21 o 
 -25  11  12      540.04      600.32    129.87 o 
 -23  11  12      722.70      682.99    127.66 o 
 -21  11  12      103.29       37.49     45.14 o 
 -19  11  12      593.07      566.54     67.01 o 
 -17  11  12     1402.54     1435.90     88.33 o 
 -15  11  12      283.82      264.87     40.21 o 
 -13  11  12      238.29      251.82     37.83 o 
 -11  11  12     2171.82     2258.22    132.37 o 
  -9  11  12     4513.55     4977.68    174.93 o 
  -7  11  12     5331.71     5454.24    239.05 o 
  -5  11  12      703.06      849.55     59.25 o 
  -3  11  12     1514.02     1595.94     81.66 o 
  -1  11  12     2035.13     2113.84     87.94 o 
   1  11  12      959.87      971.46     52.66 o 
   3  11  12        5.18       -0.60     26.35 o 
   5  11  12      271.03      312.10     42.11 o 
   7  11  12      504.09      537.11     61.71 o 
   9  11  12       52.38       22.88     35.73 o 
  11  11  12     1069.26     1023.60     98.31 o 
 -28  12  12      492.70      332.53    120.31 o 
 -26  12  12      371.09      460.18     80.37 o 
 -24  12  12        0.30       28.02     52.32 o 
 -22  12  12      718.74      842.50     87.44 o 
 -20  12  12       66.34       -8.18     41.20 o 
 -18  12  12       68.16       73.80     43.71 o 
 -16  12  12       43.71       65.53     36.32 o 
 -14  12  12       31.34       45.24     34.06 o 
 -12  12  12     2064.99     2042.62     91.23 o 
 -10  12  12     3163.53     3499.69    190.53 o 
  -8  12  12      392.53      286.25     67.63 o 
  -6  12  12      491.75      407.20     48.37 o 
  -4  12  12      359.17      331.13     45.18 o 
  -2  12  12        6.44       18.85     32.29 o 
   0  12  12       20.07       19.31     28.73 o 
   2  12  12       14.66       -1.44     31.08 o 
   4  12  12      171.00      170.32     36.81 o 
   6  12  12     1213.72     1177.50     86.64 o 
   8  12  12      425.65      479.86     54.34 o 
  10  12  12      304.81      270.85     53.98 o 
 -25  13  12      571.75      576.88     84.51 o 
 -23  13  12      519.82      559.29     80.87 o 
 -21  13  12      778.01      713.74     85.90 o 
 -19  13  12      833.37      767.05     82.89 o 
 -17  13  12      147.46      177.45     52.36 o 
 -15  13  12     2113.43     2154.08     98.21 o 
 -13  13  12     3146.19     3529.96    151.59 o 
 -11  13  12     1546.85     2019.01    146.35 o 
  -9  13  12      242.56      209.40    144.41 o 
  -7  13  12        9.25       39.11     32.90 o 
  -5  13  12     1905.98     1818.85     95.82 o 
  -3  13  12      392.48      439.97     54.96 o 
  -1  13  12     1926.27     2046.95    187.18 o 
   1  13  12     1185.27     1094.88     66.02 o 
   3  13  12      698.54      688.46     57.76 o 
   5  13  12      186.92      105.30     45.15 o 
   7  13  12      254.70      175.94     48.09 o 
   9  13  12       42.01       26.98     47.59 o 
 -24  14  12      371.30      255.34     74.41 o 
 -22  14  12      157.08       94.75     60.06 o 
 -20  14  12       39.25       38.17     53.27 o 
 -18  14  12       49.77      133.62     57.89 o 
 -16  14  12     1289.49     1362.16    197.09 o 
 -14  14  12      518.30      519.96     71.58 o 
 -12  14  12      104.77       57.27     63.92 o 
 -10  14  12       81.77      151.08     67.23 o 
  -8  14  12      519.57      576.94     92.81 o 
  -6  14  12      542.60      573.65     62.19 o 
  -4  14  12     1011.74     1128.41     85.82 o 
  -2  14  12      223.21      112.34     75.94 o 
   0  14  12        5.48       19.78     34.80 o 
   2  14  12     1085.65      996.46     69.78 o 
   4  14  12      316.19      332.49     50.38 o 
   6  14  12      337.07      259.45     50.35 o 
   8  14  12      362.72      456.81    107.61 o 
 -23  15  12        5.89       19.72     57.52 o 
 -21  15  12      457.77      527.79     96.14 o 
 -19  15  12     1126.39     1216.89    102.45 o 
 -17  15  12      481.05      534.17     98.02 o 
 -15  15  12     1517.99     1658.03    121.63 o 
 -13  15  12     1445.52     1784.48    150.98 o 
 -11  15  12      697.00      914.95    199.66 o 
  -9  15  12      230.78       89.61     67.98 o 
  -7  15  12       17.26       -1.53     37.77 o 
  -5  15  12      371.16      362.35     57.65 o 
  -3  15  12     1435.19     1643.13    232.04 o 
  -1  15  12     2152.15     2432.22    106.65 o 
   1  15  12      810.54      767.81     99.41 o 
   3  15  12        0.26       28.49     39.27 o 
   5  15  12      189.93      209.80     51.17 o 
   7  15  12      563.97      511.34     65.96 o 
 -22  16  12       92.10      107.77     67.35 o 
 -20  16  12       44.93       97.56     65.37 o 
 -18  16  12       18.22        4.94     54.74 o 
 -16  16  12     1044.39      871.09    211.20 o 
 -14  16  12      983.24     1035.25    132.60 o 
 -12  16  12      230.38       78.65     70.54 o 
 -10  16  12      236.42      229.45    116.42 o 
  -8  16  12        6.15       36.78     80.64 o 
  -6  16  12        9.70       40.41     44.19 o 
  -4  16  12      894.02     1144.86    174.30 o 
  -2  16  12      678.70      771.06     77.13 o 
   0  16  12      193.96      180.18     71.50 o 
   2  16  12      485.52      322.13     57.42 o 
   4  16  12     1080.53      990.93     77.07 o 
 -19  17  12      974.93     1186.58    110.69 o 
 -17  17  12        5.68       37.39     85.73 o 
 -15  17  12      278.70      162.21     94.51 o 
 -13  17  12       21.69       49.59     79.16 o 
 -11  17  12      290.72      218.40     86.08 o 
  -9  17  12        6.54      -46.98     62.57 o 
  -7  17  12       49.61       68.46     74.82 o 
  -5  17  12       71.60       53.73     49.82 o 
  -3  17  12     1124.60     1375.21    169.45 o 
  -1  17  12     1414.11     1634.37    111.28 o 
   1  17  12     1242.92     1269.07    104.61 o 
   3  17  12      300.96      152.47     57.73 o 
 -16  18  12       41.17      116.15     95.59 o 
 -14  18  12      461.17      539.90    154.36 o 
 -12  18  12      692.98      720.53    119.75 o 
 -10  18  12      470.14      468.65    107.65 o 
  -8  18  12       10.50       92.71     82.39 o 
  -6  18  12       17.20        8.28     52.59 o 
  -4  18  12      320.03      284.84     69.57 o 
  -2  18  12        2.33       66.93     49.81 o 
  -9  19  12      237.46      131.87     90.44 o 
 -33   1  13      821.98      924.28    105.75 o 
 -31   1  13     1532.91     1633.70    132.89 o 
 -29   1  13      416.38      353.40     56.66 o 
 -27   1  13       44.51       42.64     37.91 o 
 -25   1  13      359.35      389.07     50.97 o 
 -23   1  13        0.05       30.82     30.75 o 
 -21   1  13     1423.49     1314.10     61.18 o 
 -19   1  13      376.53      358.06     32.84 o 
 -17   1  13      762.79      756.86     84.66 o 
 -15   1  13     4866.46     4835.42    106.28 o 
 -13   1  13    19566.59    20527.44    362.94 o 
 -11   1  13     9252.33     9671.11    166.54 o 
  -9   1  13      907.14     1088.44     36.12 o 
  -7   1  13      582.51      548.67     34.13 o 
  -5   1  13      196.19      159.77     20.21 o 
  -3   1  13     1137.50     1152.13     44.97 o 
  -1   1  13     1291.01     1288.09     35.78 o 
   1   1  13       37.62       58.54     15.57 o 
   3   1  13     1407.51     1460.64     56.61 o 
   5   1  13     3582.43     3781.73    151.64 o 
   7   1  13     1608.42     1577.63     68.00 o 
   9   1  13      831.61      772.98     54.68 o 
  11   1  13      939.18      813.78    136.72 o 
  13   1  13     1361.59     1236.69    106.51 o 
  15   1  13      518.43      396.34     86.10 o 
 -32   2  13       95.43      -46.18     59.13 o 
 -30   2  13       25.34      -42.54     42.72 o 
 -28   2  13       10.11       29.14     39.63 o 
 -26   2  13     1038.82     1143.96     74.77 o 
 -24   2  13     1345.78     1418.30    108.65 o 
 -22   2  13        3.67        7.09     32.71 o 
 -20   2  13       79.35       43.31     26.83 o 
 -18   2  13      460.78      316.10     33.50 o 
 -16   2  13        8.50       23.70     18.91 o 
 -14   2  13       45.95       55.97     20.45 o 
 -12   2  13      138.34      211.72     29.46 o 
 -10   2  13      141.16      121.26     19.74 o 
  -8   2  13     1480.92     1610.58     48.52 o 
  -6   2  13      315.11      241.55     36.04 o 
  -4   2  13      204.51      153.94     18.09 o 
  -2   2  13      299.44      306.02     24.53 o 
   0   2  13      301.17      284.63     22.16 o 
   2   2  13      706.08      640.30     50.95 o 
   4   2  13      104.55      133.07     27.50 o 
   6   2  13     1385.47     1461.54     63.17 o 
   8   2  13      720.48      780.77     53.93 o 
  10   2  13      193.12      132.88     39.19 o 
  12   2  13     2022.78     1841.21    194.97 o 
  14   2  13      939.86      973.68     88.66 o 
 -33   3  13      760.19      771.97    115.62 o 
 -31   3  13     1049.72      776.71    134.45 o 
 -29   3  13     1320.63     1363.98    132.17 o 
 -27   3  13       48.13       88.05     48.76 o 
 -25   3  13      229.23      244.88     61.02 o 
 -23   3  13      724.16      623.19     63.14 o 
 -21   3  13        9.96       23.86     30.35 o 
 -19   3  13       67.67       35.03     25.46 o 
 -17   3  13     2432.09     2580.09     77.72 o 
 -15   3  13    13115.34    14191.82    263.03 o 
 -13   3  13     9088.43     9341.61    199.66 o 
 -11   3  13     2835.28     2663.76     76.59 o 
  -9   3  13      789.20      795.58     38.54 o 
  -7   3  13      245.84      230.46     38.92 o 
  -5   3  13      137.46      113.15     22.18 o 
  -3   3  13      208.96      213.97     26.89 o 
  -1   3  13      684.18      665.76     33.44 o 
   1   3  13      968.60      943.04     39.56 o 
   3   3  13     1487.33     1550.49     55.67 o 
   5   3  13     6889.11     7288.17    174.66 o 
   7   3  13     3032.15     3183.56    132.40 o 
   9   3  13      299.89      192.28     38.75 o 
  11   3  13      202.19      145.92     41.27 o 
  13   3  13      981.06     1030.79    121.21 o 
  15   3  13     2060.69     1722.60    129.58 o 
 -32   4  13      102.41      156.59     78.69 o 
 -30   4  13       44.80       78.84     66.29 o 
 -28   4  13       18.91       13.59     46.00 o 
 -26   4  13      204.38      216.50     51.72 o 
 -24   4  13      300.16      268.81     50.78 o 
 -22   4  13     1749.53     1809.77     97.16 o 
 -20   4  13      858.63      847.82     53.04 o 
 -18   4  13      650.23      644.56     59.25 o 
 -16   4  13       87.97       41.46     20.58 o 
 -14   4  13       25.58       40.80     18.84 o 
 -12   4  13      580.09      548.03     37.93 o 
 -10   4  13      993.06      904.02     34.45 o 
  -8   4  13      902.20      873.43     40.27 o 
  -6   4  13     1607.31     1553.09     48.62 o 
  -4   4  13     5263.22     5235.05    108.31 o 
  -2   4  13     1734.73     1678.83     53.90 o 
   0   4  13      242.00      185.40     23.87 o 
   2   4  13      442.02      380.18     32.62 o 
   4   4  13      901.45      913.09     48.28 o 
   6   4  13      824.08      834.63     48.32 o 
   8   4  13      342.87      350.49     39.54 o 
  10   4  13      197.28      166.04     35.34 o 
  12   4  13     2280.27     2457.86    114.41 o 
  14   4  13     1171.81     1134.16     82.53 o 
 -31   5  13      433.98      427.46     91.59 o 
 -29   5  13       57.62       65.89     62.66 o 
 -27   5  13      426.83      381.65     62.28 o 
 -25   5  13     1310.12     1340.97    168.63 o 
 -23   5  13      208.40      148.38     43.23 o 
 -21   5  13       76.18       50.05     34.50 o 
 -19   5  13      194.25       98.54     26.12 o 
 -17   5  13       23.94       27.23     22.09 o 
 -15   5  13      967.87      989.31     46.75 o 
 -13   5  13     3456.82     3546.99     90.26 o 
 -11   5  13      212.99      151.40     30.37 o 
  -9   5  13     1244.52     1069.48     45.26 o 
  -7   5  13     1408.77     1384.75     47.22 o 
  -5   5  13      182.73      137.85     22.08 o 
  -3   5  13       57.06       42.83     21.65 o 
  -1   5  13      292.39      257.02     24.85 o 
   1   5  13      471.66      475.24     48.46 o 
   3   5  13     1881.27     1941.41     78.93 o 
   5   5  13     2375.92     2419.68    100.64 o 
   7   5  13      129.87      124.94     31.63 o 
   9   5  13      961.14      987.37     57.77 o 
  11   5  13      332.30      333.02     64.81 o 
  13   5  13        3.16       10.74     44.62 o 
 -32   6  13      364.97      277.61     90.51 o 
 -30   6  13      236.02      228.94     81.87 o 
 -28   6  13      314.61      272.77     77.39 o 
 -26   6  13      338.00      307.54     56.40 o 
 -24   6  13      910.24      916.63     78.30 o 
 -22   6  13     4029.95     4442.46    161.45 o 
 -20   6  13     2292.86     2149.48     88.39 o 
 -18   6  13       22.55        4.80     22.90 o 
 -16   6  13     1181.71     1213.21     52.02 o 
 -14   6  13       18.24        9.84     18.25 o 
 -12   6  13      637.46      653.81     42.81 o 
 -10   6  13      181.55      153.36     25.86 o 
  -8   6  13     1708.62     1673.55     58.17 o 
  -6   6  13     5797.31     6099.36    124.41 o 
  -4   6  13     1920.09     1879.85     94.02 o 
  -2   6  13      946.44      896.59     55.14 o 
   0   6  13      584.20      589.11     52.15 o 
   2   6  13      291.27      322.51     41.03 o 
   4   6  13      989.36     1023.62     66.99 o 
   6   6  13     1243.52     1063.27     56.81 o 
   8   6  13      572.13      662.94     49.18 o 
  10   6  13       76.77       77.49     36.27 o 
  12   6  13      301.92      254.74     48.11 o 
  14   6  13      372.83      275.24     71.42 o 
 -31   7  13       21.88       19.60     69.59 o 
 -29   7  13        1.76      -21.54     95.50 o 
 -27   7  13      618.22      711.11    102.65 o 
 -25   7  13       94.83       80.10     44.43 o 
 -23   7  13      138.91      121.24     58.02 o 
 -21   7  13     1499.63     1566.64     93.24 o 
 -19   7  13     1082.29     1131.19     70.71 o 
 -17   7  13      796.12      703.49     44.20 o 
 -15   7  13       13.78       14.29     21.30 o 
 -13   7  13       27.86       27.69     20.21 o 
 -11   7  13        8.25        7.72     19.83 o 
  -9   7  13     3772.16     4052.03    109.61 o 
  -7   7  13     7379.45     7752.53    163.02 o 
  -5   7  13      333.49      350.83     40.26 o 
  -3   7  13       64.43      -21.63     25.02 o 
  -1   7  13     1467.12     1309.55    112.92 o 
   1   7  13      443.71      340.47     41.81 o 
   3   7  13      112.17      116.41     27.26 o 
   5   7  13     1264.61     1040.50     99.49 o 
   7   7  13     1887.08     1989.28     94.70 o 
   9   7  13     3559.13     3774.77    127.10 o 
  11   7  13     1169.33     1156.08     76.98 o 
  13   7  13      288.48      208.65     73.09 o 
 -30   8  13      405.37      210.58     81.54 o 
 -28   8  13      267.49      130.43     73.92 o 
 -26   8  13      658.26      666.44     96.60 o 
 -24   8  13     3226.63     2994.01    172.17 o 
 -22   8  13     2294.60     2503.67    102.75 o 
 -20   8  13     2562.95     2551.24    113.52 o 
 -18   8  13      280.63      347.99     44.34 o 
 -16   8  13      180.31      164.06     33.68 o 
 -14   8  13      493.57      511.66     40.90 o 
 -12   8  13      506.48      463.78     41.91 o 
 -10   8  13       18.76       28.24     21.70 o 
  -8   8  13     7972.13     8414.22    177.12 o 
  -6   8  13     7006.86     7289.35    177.97 o 
  -4   8  13     1798.27     1907.41    114.23 o 
  -2   8  13      616.88      794.72     69.56 o 
   0   8  13       25.56       11.24     20.79 o 
   2   8  13      177.02      157.77     28.42 o 
   4   8  13     1458.16     1607.15     69.87 o 
   6   8  13      260.50      274.22     37.55 o 
   8   8  13       27.24       19.67     31.42 o 
  10   8  13      779.33      999.42     75.76 o 
  12   8  13      588.92      426.97     61.28 o 
 -29   9  13      308.44      209.03     81.82 o 
 -27   9  13     1471.72     1349.40    133.18 o 
 -25   9  13      869.94      966.29    111.59 o 
 -23   9  13       40.45       12.24     47.07 o 
 -21   9  13      335.96      372.38     55.89 o 
 -19   9  13      165.24      209.62     41.59 o 
 -17   9  13      579.63      479.56     49.42 o 
 -15   9  13      250.27      253.61     49.72 o 
 -13   9  13      133.38      109.04     27.43 o 
 -11   9  13       59.21       28.49     22.65 o 
  -9   9  13      321.76      323.58     28.70 o 
  -7   9  13     1154.65     1025.09     90.99 o 
  -5   9  13      240.51      165.01     43.19 o 
  -3   9  13       15.97       16.12     36.78 o 
  -1   9  13      152.29      109.26     31.14 o 
   1   9  13        6.04       23.00     23.20 o 
   3   9  13      587.29      641.21     46.71 o 
   5   9  13        9.78       10.20     28.88 o 
   7   9  13      611.99      579.15     49.81 o 
   9   9  13       30.92       61.01     37.71 o 
  11   9  13       34.42       44.77     47.21 o 
 -28  10  13       74.46       56.10     83.67 o 
 -26  10  13       92.78      187.65     72.14 o 
 -24  10  13       76.78       78.61     55.53 o 
 -22  10  13      592.48      637.37     89.43 o 
 -20  10  13     2431.32     2640.86    105.09 o 
 -18  10  13     1501.57     1492.40     99.37 o 
 -16  10  13      199.19      242.44     41.64 o 
 -14  10  13     1105.71     1101.94     67.23 o 
 -12  10  13       32.62       14.32     29.07 o 
 -10  10  13      585.68      574.40     50.08 o 
  -8  10  13      922.54      884.53     54.28 o 
  -6  10  13     4173.96     4127.34    155.59 o 
  -4  10  13     5576.37     5866.37    182.69 o 
  -2  10  13     4027.32     4146.66    177.42 o 
   0  10  13     1540.83     1422.07     76.94 o 
   2  10  13      169.05      168.91     32.94 o 
   4  10  13      271.99      220.63     37.01 o 
   6  10  13      359.53      328.53     45.04 o 
   8  10  13      139.49      141.42     41.58 o 
  10  10  13        1.62       20.78     44.36 o 
 -27  11  13       27.58       19.75     67.96 o 
 -25  11  13      497.15      498.69     78.60 o 
 -23  11  13       97.63       75.54     51.29 o 
 -21  11  13      155.43      182.58     75.57 o 
 -19  11  13     2496.30     2494.84    104.79 o 
 -17  11  13      477.11      430.72     52.96 o 
 -15  11  13      189.14      136.13     50.56 o 
 -13  11  13      344.34      346.90     48.39 o 
 -11  11  13       48.88       37.31     32.49 o 
  -9  11  13      322.14      237.47     51.97 o 
  -7  11  13      366.58      360.56    120.89 o 
  -5  11  13     1254.22     1068.09     64.17 o 
  -3  11  13      640.98      649.59     86.41 o 
  -1  11  13     2392.21     2340.17     91.87 o 
   1  11  13      787.98      797.59     53.35 o 
   3  11  13        2.22       -5.65     29.21 o 
   5  11  13      256.89      263.26     43.60 o 
   7  11  13        3.15       30.17     38.08 o 
   9  11  13       36.60       48.73     44.01 o 
 -26  12  13      898.15      985.85    102.42 o 
 -24  12  13      619.72      535.98     78.82 o 
 -22  12  13      902.54      916.77    112.10 o 
 -20  12  13     1056.41     1084.90     99.57 o 
 -18  12  13     1976.40     2258.03    116.33 o 
 -16  12  13      621.12      700.19     61.91 o 
 -14  12  13        3.89        8.69     33.45 o 
 -12  12  13     1038.14     1072.03     84.28 o 
 -10  12  13     1449.39     1568.09    116.71 o 
  -8  12  13        4.85      -25.14     48.07 o 
  -6  12  13      241.66      271.79     76.17 o 
  -4  12  13      126.39       91.97     35.33 o 
  -2  12  13     6607.30     7428.74    230.88 o 
   0  12  13     3583.66     3901.22    118.96 o 
   2  12  13      532.01      400.09     49.07 o 
   4  12  13      455.82      405.86     46.00 o 
   6  12  13      334.72      290.95     48.66 o 
   8  12  13       26.63       88.06     51.31 o 
 -25  13  13      249.39      269.70     71.07 o 
 -23  13  13       19.92       66.51     57.26 o 
 -21  13  13      141.37      142.10     59.25 o 
 -19  13  13        6.62      -14.03     46.52 o 
 -17  13  13      276.51      270.89     81.71 o 
 -15  13  13      285.40      253.77     47.52 o 
 -13  13  13       84.35      103.81     92.16 o 
 -11  13  13      335.05      251.34     74.05 o 
  -9  13  13      165.52      118.08     66.87 o 
  -7  13  13      732.26      647.78     98.24 o 
  -5  13  13       17.81        3.26     35.39 o 
  -3  13  13      637.65      690.00     62.03 o 
  -1  13  13      411.58      469.11     50.30 o 
   1  13  13        8.58        3.14     30.95 o 
   3  13  13      803.89      929.27     65.11 o 
   5  13  13      645.71      669.01     61.83 o 
   7  13  13      490.48      432.21     62.07 o 
 -24  14  13      566.62      616.36     89.72 o 
 -22  14  13        7.60       70.11     59.08 o 
 -20  14  13      949.04     1003.95    123.80 o 
 -18  14  13      942.30     1174.90    214.16 o 
 -16  14  13      645.69      623.73     95.94 o 
 -14  14  13       88.11      164.54     77.78 o 
 -12  14  13      570.27      486.22    198.50 o 
 -10  14  13      157.95      168.05     71.44 o 
  -8  14  13      571.21      544.88     96.05 o 
  -6  14  13      811.94      813.51     78.44 o 
  -4  14  13      286.56      229.19     83.76 o 
  -2  14  13     2419.58     2450.41    169.06 o 
   0  14  13     3046.60     3266.62    142.55 o 
   2  14  13     1794.71     1954.87    154.06 o 
   4  14  13      991.02      941.18     70.07 o 
   6  14  13       49.20       61.70     49.40 o 
 -23  15  13        7.00        9.07     60.83 o 
 -21  15  13      521.31      610.06    107.20 o 
 -19  15  13      292.35      296.21     72.14 o 
 -17  15  13      289.01      375.07     70.99 o 
 -15  15  13      197.28      129.13     81.54 o 
 -13  15  13      786.94      875.03    121.36 o 
 -11  15  13      221.32      263.80     82.43 o 
  -9  15  13       84.66       27.27     69.10 o 
  -7  15  13       98.87      128.92    110.36 o 
  -5  15  13      471.27      535.56     93.86 o 
  -3  15  13       12.61       39.42     45.80 o 
  -1  15  13       40.76       48.29     40.35 o 
   1  15  13      247.26      191.60     53.51 o 
   3  15  13      250.89      295.80     52.81 o 
   5  15  13      983.77     1037.15     78.83 o 
 -20  16  13      299.44      276.99     75.95 o 
 -18  16  13       89.70      141.63     61.83 o 
 -16  16  13      368.01      361.85    103.33 o 
 -14  16  13      477.01      489.10    109.11 o 
 -12  16  13      173.24      105.02     77.16 o 
 -10  16  13       52.26      180.56     78.58 o 
  -8  16  13      318.44      185.97     79.31 o 
  -6  16  13       76.50       75.90    105.17 o 
  -4  16  13       56.20       67.38     46.85 o 
  -2  16  13      428.28      531.41     61.25 o 
   0  16  13     2770.18     3151.50    128.75 o 
   2  16  13     1893.16     2085.39    114.73 o 
 -17  17  13      135.24       72.58     89.69 o 
 -15  17  13        2.51      -88.31     80.98 o 
 -13  17  13        3.86       71.26     80.62 o 
 -11  17  13      533.37      507.34    107.52 o 
  -9  17  13      868.69      998.52    134.89 o 
  -7  17  13      121.64      101.40     78.97 o 
  -5  17  13        4.97        8.00     47.95 o 
  -3  17  13        4.66       20.55     50.77 o 
  -1  17  13      101.75       87.95     51.12 o 
 -14  18  13       41.49      -13.08     86.02 o 
 -12  18  13       94.99       30.79    145.99 o 
 -10  18  13      160.68      178.37    137.48 o 
  -8  18  13      210.46      353.14    105.29 o 
  -6  18  13      519.58      412.28    104.25 o 
  -4  18  13       15.64       78.80     62.75 o 
 -32   0  14      159.85      132.04    104.16 o 
 -30   0  14     1524.60     1756.96    142.01 o 
 -28   0  14     1824.67     2052.36    325.74 o 
 -26   0  14     2105.36     2515.16    446.06 o 
 -24   0  14      142.59       34.02     50.34 o 
 -22   0  14      659.54      303.49    297.32 o 
 -20   0  14     3750.08     3734.06    140.50 o 
 -18   0  14     7289.07     7648.16    274.52 o 
 -16   0  14      432.62      352.26     48.34 o 
 -14   0  14    13998.44    15153.74    476.66 o 
 -12   0  14    16969.15    17705.57    540.20 o 
 -10   0  14     7339.62     7787.74    207.18 o 
  -8   0  14     3174.93     3460.58    144.21 o 
  -6   0  14        8.74       11.78     31.28 o 
  -4   0  14     2936.04     2831.29    118.70 o 
  -2   0  14    19351.35    21328.90    651.56 o 
   0   0  14    12798.45    13704.04    359.51 o 
   2   0  14      949.90      951.32    230.53 o 
   4   0  14     1051.00     1151.68    188.26 o 
   6   0  14     2129.88     2200.81    128.14 o 
   8   0  14     1306.73     1352.81    172.97 o 
  10   0  14      845.56      619.90    114.11 o 
  12   0  14      338.52      340.46     97.23 o 
  14   0  14      122.84       19.91    118.58 o 
 -33   1  14       22.17       73.25     55.64 o 
 -31   1  14      140.74      133.22     53.81 o 
 -29   1  14        4.74        5.02     47.23 o 
 -27   1  14       91.96       51.30     41.00 o 
 -25   1  14       20.10       10.70     35.61 o 
 -23   1  14      301.84      240.24     49.83 o 
 -21   1  14     2449.75     2468.00    108.63 o 
 -19   1  14     1131.53     1141.75     80.75 o 
 -17   1  14       17.71       53.74     24.23 o 
 -15   1  14      709.07      699.57     39.50 o 
 -13   1  14      135.27       59.83     20.87 o 
 -11   1  14      936.61      969.31     36.75 o 
  -9   1  14      241.95      211.65     30.84 o 
  -7   1  14      987.21      965.46     75.37 o 
  -5   1  14       51.52       20.38     20.48 o 
  -3   1  14        6.94        6.92     16.85 o 
  -1   1  14      651.81      758.05     38.27 o 
   1   1  14        2.48      -23.52     19.67 o 
   3   1  14      372.88      346.67     38.86 o 
   5   1  14      487.67      494.78     47.18 o 
   7   1  14      385.23      404.31     54.68 o 
   9   1  14       16.22      -21.80     33.03 o 
  11   1  14       24.88       55.29     41.16 o 
  13   1  14      690.47      653.99     92.57 o 
 -32   2  14       41.65       87.98     80.25 o 
 -30   2  14      712.56      845.02    165.37 o 
 -28   2  14     1449.47     1683.22    217.55 o 
 -26   2  14      719.68      763.95     76.49 o 
 -24   2  14       68.10       79.59     40.14 o 
 -22   2  14      217.44      123.34     58.45 o 
 -20   2  14      133.98       60.85     34.22 o 
 -18   2  14      636.24      546.39     51.71 o 
 -16   2  14      566.87      636.17     41.75 o 
 -14   2  14     1388.60     1426.75     48.50 o 
 -12   2  14     2386.46     2236.91     74.93 o 
 -10   2  14     5786.48     6192.88    127.85 o 
  -8   2  14     2869.88     2880.79     71.78 o 
  -6   2  14       71.08       67.23     17.12 o 
  -4   2  14       33.15       20.41     14.99 o 
  -2   2  14      525.34      515.28     30.18 o 
   0   2  14     1226.37     1473.86     64.70 o 
   2   2  14       53.06       15.53     21.34 o 
   4   2  14     1685.42     1844.08     92.00 o 
   6   2  14     1085.84      974.46     56.34 o 
   8   2  14     1628.93     1564.22     82.45 o 
  10   2  14     1582.62     1591.41     89.49 o 
  12   2  14      611.70      430.23     78.53 o 
  14   2  14     1272.02      930.88    105.25 o 
 -33   3  14        6.34      -30.04     76.53 o 
 -31   3  14      470.15      437.52     72.86 o 
 -29   3  14      831.78      837.79     84.10 o 
 -27   3  14      301.23      221.54     52.90 o 
 -25   3  14      151.18      142.93     44.05 o 
 -23   3  14        9.77       33.02     36.23 o 
 -21   3  14      615.72      607.86     62.44 o 
 -19   3  14     1370.63     1399.24     63.29 o 
 -17   3  14     2212.23     2177.75     66.54 o 
 -15   3  14       63.57       48.45     20.25 o 
 -13   3  14     1683.85     1579.23    102.76 o 
 -11   3  14       72.06       68.69     21.84 o 
  -9   3  14      699.02      611.65     41.72 o 
  -7   3  14     1549.49     1431.03     48.95 o 
  -5   3  14      465.58      407.73     29.89 o 
  -3   3  14     3025.26     3243.91     77.35 o 
  -1   3  14     1477.01     1500.49     60.38 o 
   1   3  14        2.08       19.07     28.79 o 
   3   3  14      197.52      183.93     26.42 o 
   5   3  14       18.95        0.56     26.40 o 
   7   3  14     1280.21     1156.67     62.06 o 
   9   3  14        2.22       23.26     33.38 o 
  11   3  14       89.73       10.33     68.15 o 
  13   3  14      367.15      331.77     66.76 o 
 -32   4  14      495.45      469.20     99.12 o 
 -30   4  14      833.34      930.90    200.81 o 
 -28   4  14     3026.92     3455.77    172.06 o 
 -26   4  14     1404.47     1657.31    115.82 o 
 -24   4  14        4.22       48.95     39.25 o 
 -22   4  14      585.47      554.33     62.38 o 
 -20   4  14      456.24      477.02     56.42 o 
 -18   4  14     2297.34     2248.59     70.80 o 
 -16   4  14      599.56      578.79     36.57 o 
 -14   4  14      638.87      582.19     41.42 o 
 -12   4  14     1624.15     1567.08     61.04 o 
 -10   4  14     3289.88     3387.95     97.45 o 
  -8   4  14     4055.32     4071.14     90.94 o 
  -6   4  14     2066.70     2223.34     61.57 o 
  -4   4  14     2294.13     2248.62     63.16 o 
  -2   4  14      451.37      505.79     41.88 o 
   0   4  14      572.74      553.60     62.80 o 
   2   4  14      240.69      211.04     40.80 o 
   4   4  14      404.30      342.54     32.35 o 
   6   4  14      788.00      786.36     48.59 o 
   8   4  14      455.03      387.79     41.86 o 
  10   4  14      258.42      205.87     41.93 o 
  12   4  14      790.36      778.87     69.41 o 
 -31   5  14       72.21       60.04     92.90 o 
 -29   5  14      632.18      771.36    107.40 o 
 -27   5  14     1065.15     1019.83     85.26 o 
 -25   5  14      180.42       79.55     59.18 o 
 -23   5  14      835.38      714.11     89.50 o 
 -21   5  14     2696.69     3041.00    190.81 o 
 -19   5  14     2134.94     2222.33     88.23 o 
 -17   5  14      447.72      314.42     31.84 o 
 -15   5  14      240.87      193.52     25.76 o 
 -13   5  14      359.11      304.76     32.93 o 
 -11   5  14     3198.67     3416.44     96.13 o 
  -9   5  14     3041.29     3026.33    100.41 o 
  -7   5  14      537.80      519.42     32.78 o 
  -5   5  14      476.92      487.36     33.09 o 
  -3   5  14     2816.61     3108.69    171.21 o 
  -1   5  14     2777.16     2806.35    106.63 o 
   1   5  14     1233.75     1264.52     84.21 o 
   3   5  14      438.03      470.50     37.49 o 
   5   5  14     1356.05     1259.95     54.32 o 
   7   5  14     1052.45     1010.87     56.13 o 
   9   5  14       38.46        0.86     33.61 o 
  11   5  14       28.23       63.88     45.21 o 
  13   5  14      240.29      124.46     57.81 o 
 -32   6  14      305.99      240.36     84.13 o 
 -30   6  14      498.97      549.48    119.02 o 
 -28   6  14      102.45      209.11     75.51 o 
 -26   6  14       15.89       14.24     43.21 o 
 -24   6  14      821.73      785.08     82.42 o 
 -22   6  14      566.23      474.15     80.29 o 
 -20   6  14      339.56      319.94     44.02 o 
 -18   6  14       62.80       39.96     29.61 o 
 -16   6  14        5.87       35.77     31.25 o 
 -14   6  14       12.91       29.89     22.30 o 
 -12   6  14      335.99      281.79     34.15 o 
 -10   6  14     4835.57     4856.47    114.64 o 
  -8   6  14     2696.42     2515.69     75.16 o 
  -6   6  14     2406.47     2369.95     84.97 o 
  -4   6  14      888.83      837.05     59.51 o 
  -2   6  14      210.49      271.77     39.06 o 
   0   6  14      682.73      558.77     56.36 o 
   2   6  14        1.41       -7.31     31.61 o 
   4   6  14      528.86      476.93     60.56 o 
   6   6  14     1991.71     1906.29    123.18 o 
   8   6  14     1904.00     1695.47     86.10 o 
  10   6  14      839.04      789.10     61.94 o 
  12   6  14      476.79      498.12     65.95 o 
 -31   7  14      193.29       84.09     77.11 o 
 -29   7  14      109.61      128.87    107.33 o 
 -27   7  14       98.42      100.09     69.10 o 
 -25   7  14      109.57      140.25     49.69 o 
 -23   7  14     1797.18     1678.33    178.51 o 
 -21   7  14     3239.05     3472.48    119.74 o 
 -19   7  14     4379.12     4540.58    139.85 o 
 -17   7  14      851.18      944.66     61.95 o 
 -15   7  14      745.19      740.62     73.98 o 
 -13   7  14      807.24      907.48     43.71 o 
 -11   7  14      972.76      844.71     49.51 o 
  -9   7  14      382.34      458.02     70.62 o 
  -7   7  14      361.62      402.87     45.71 o 
  -5   7  14      128.42       98.25     34.38 o 
  -3   7  14     2189.67     2353.73     95.93 o 
  -1   7  14     1901.53     2152.90     95.29 o 
   1   7  14      981.74     1037.42     70.49 o 
   3   7  14      617.17      569.50     42.16 o 
   5   7  14      348.05      235.70     35.01 o 
   7   7  14      977.38      962.18     53.80 o 
   9   7  14     1833.79     2058.05    174.85 o 
  11   7  14      631.70      576.24     64.63 o 
 -30   8  14        1.05       38.61     65.98 o 
 -28   8  14      184.78      127.30     71.70 o 
 -26   8  14       71.35      106.57     61.05 o 
 -24   8  14        8.13       28.96     41.86 o 
 -22   8  14      364.40      343.30     50.10 o 
 -20   8  14       92.72       90.99     37.69 o 
 -18   8  14      464.56      498.74     51.81 o 
 -16   8  14      351.78      387.17     48.85 o 
 -14   8  14      191.79      137.87     30.00 o 
 -12   8  14     1237.78     1154.64     52.29 o 
 -10   8  14      447.05      297.74     60.05 o 
  -8   8  14      168.06      171.96     44.82 o 
  -6   8  14     1670.28     1692.79     95.73 o 
  -4   8  14     1106.79     1074.74     89.29 o 
  -2   8  14      405.83      333.47     46.18 o 
   0   8  14       10.18        6.06     30.84 o 
   2   8  14       40.91       -9.16     23.31 o 
   4   8  14       94.80       45.99     29.29 o 
   6   8  14        6.98       49.73     31.48 o 
   8   8  14       61.56      -25.24     33.39 o 
  10   8  14      181.85      155.34     49.55 o 
 -29   9  14       22.14       28.93     67.78 o 
 -27   9  14       26.76       18.20     57.56 o 
 -25   9  14       16.65       63.17     63.23 o 
 -23   9  14      205.28      217.08     53.38 o 
 -21   9  14     2784.42     2864.61    138.64 o 
 -19   9  14     2604.13     2814.79    116.02 o 
 -17   9  14     1761.63     1670.20    119.75 o 
 -15   9  14      121.92      108.01     34.89 o 
 -13   9  14       58.89       74.17     32.58 o 
 -11   9  14      116.87       53.44     26.29 o 
  -9   9  14       19.56       16.53     37.79 o 
  -7   9  14      298.82      260.02     89.89 o 
  -5   9  14     1029.13      953.14     83.34 o 
  -3   9  14      588.32      615.43     88.03 o 
  -1   9  14     1633.90     1541.21     85.20 o 
   1   9  14      890.38      915.85     70.65 o 
   3   9  14     1554.03     1605.32     74.18 o 
   5   9  14      409.80      280.14     40.14 o 
   7   9  14      227.37      164.46     40.61 o 
   9   9  14      363.79      305.74     51.73 o 
 -28  10  14       20.96      -31.57     61.97 o 
 -26  10  14      611.62      426.74     95.48 o 
 -24  10  14      787.31      628.96     78.83 o 
 -22  10  14       43.33       88.56     40.03 o 
 -20  10  14      314.00      267.27     48.68 o 
 -18  10  14      163.03      205.40     53.76 o 
 -16  10  14       44.92       12.28     32.70 o 
 -14  10  14      176.80      118.20     35.06 o 
 -12  10  14     1266.61     1194.02     71.29 o 
 -10  10  14      513.51      368.00     56.75 o 
  -8  10  14     3087.21     3056.18    139.65 o 
  -6  10  14     2813.47     3018.74    302.23 o 
  -4  10  14      403.55      389.31     80.06 o 
  -2  10  14      267.17      276.47     75.21 o 
   0  10  14     1414.65     1318.13     64.29 o 
   2  10  14      259.48      307.33     43.56 o 
   4  10  14       57.66       67.79     33.04 o 
   6  10  14     4853.50     6109.82    211.22 o 
   8  10  14      153.78       92.78     44.93 o 
  10  10  14      692.33      560.12     70.55 o 
 -27  11  14       98.26       49.66     74.44 o 
 -25  11  14      445.71      366.70     85.75 o 
 -23  11  14      304.49      436.14     70.77 o 
 -21  11  14      814.93      629.33     70.84 o 
 -19  11  14      425.12      609.67    108.19 o 
 -17  11  14     4463.71     4747.32    150.98 o 
 -15  11  14     5397.25     5758.38    259.74 o 
 -13  11  14      897.63      950.32     65.95 o 
 -11  11  14      336.15      172.27     48.89 o 
  -9  11  14       36.07        6.70     37.95 o 
  -7  11  14      509.89      519.14     85.75 o 
  -5  11  14      324.17      532.25     88.07 o 
  -3  11  14     3334.22     3812.24    201.28 o 
  -1  11  14     2365.85     2471.25     93.27 o 
   1  11  14     1572.72     1803.32     80.72 o 
   3  11  14      500.24      556.69     47.51 o 
   5  11  14       63.92       59.08     36.11 o 
   7  11  14     1630.23     1834.52    169.77 o 
   9  11  14      272.62      236.10     59.34 o 
 -26  12  14       56.94      128.35     62.70 o 
 -24  12  14       13.11       51.36     56.25 o 
 -22  12  14        3.18      -28.29     49.30 o 
 -20  12  14      167.31      108.56     55.31 o 
 -18  12  14      126.61      199.72     45.26 o 
 -16  12  14      544.55      549.99     58.19 o 
 -14  12  14       69.41       46.69     37.94 o 
 -12  12  14      700.91      681.76     74.79 o 
 -10  12  14      250.88      181.08     59.07 o 
  -8  12  14       88.72      123.39     64.76 o 
  -6  12  14      154.12      174.37     69.35 o 
  -4  12  14      439.82      451.70     90.67 o 
  -2  12  14       73.30       27.62     29.78 o 
   0  12  14      963.13     1152.51     67.24 o 
   2  12  14     1251.12     1235.37     71.67 o 
   4  12  14       23.41       81.48     38.04 o 
   6  12  14       44.16       24.16     42.37 o 
   8  12  14       26.39      -12.37     50.36 o 
 -25  13  14      951.00      893.90    100.51 o 
 -23  13  14      781.50      656.23     88.09 o 
 -21  13  14      659.11      830.03     90.40 o 
 -19  13  14      386.39      478.25    148.09 o 
 -17  13  14      327.11      248.87     56.51 o 
 -15  13  14     1175.10     1394.33    113.65 o 
 -13  13  14      600.86      633.56     74.53 o 
 -11  13  14      110.98       90.55     69.03 o 
  -9  13  14       52.32       72.41     65.78 o 
  -7  13  14        2.48       45.25     60.43 o 
  -5  13  14      492.57      596.49     98.83 o 
  -3  13  14     1807.59     1700.91     89.60 o 
  -1  13  14      412.66      352.53     44.98 o 
   1  13  14      981.25      902.30     65.14 o 
   3  13  14      744.75      724.69     62.40 o 
   5  13  14     2210.24     2334.93    107.49 o 
 -24  14  14        2.47       -2.63     61.15 o 
 -22  14  14      289.66      448.48     82.44 o 
 -20  14  14      329.76      262.69     65.68 o 
 -18  14  14      202.53      157.74     63.72 o 
 -16  14  14       22.04      -61.97     67.19 o 
 -14  14  14        9.48       90.48     74.13 o 
 -12  14  14      135.39       33.37     69.67 o 
 -10  14  14       53.23      -31.41     59.68 o 
  -8  14  14      238.27      147.58     72.13 o 
  -6  14  14       76.71       52.98     72.83 o 
  -4  14  14       59.31      102.66     73.16 o 
  -2  14  14      307.81      300.44     47.58 o 
   0  14  14      102.45      114.75     40.40 o 
   2  14  14      487.04      535.67     67.30 o 
   4  14  14      206.06      155.45     51.34 o 
 -21  15  14       12.95       15.52     61.70 o 
 -19  15  14       95.10      119.07     63.57 o 
 -17  15  14      562.69      778.99    121.21 o 
 -15  15  14     2050.68     2546.15    466.25 o 
 -13  15  14     1573.58     1835.64    160.96 o 
 -11  15  14       69.62       10.20     69.33 o 
  -9  15  14      277.67      231.91     83.96 o 
  -7  15  14       14.09       97.96    114.54 o 
  -5  15  14       29.88      -10.64     65.71 o 
  -3  15  14      241.55      182.31     48.29 o 
  -1  15  14      185.21      209.96     77.67 o 
   1  15  14     1321.44     1497.14    171.33 o 
   3  15  14     1373.31     1551.58     94.00 o 
 -20  16  14        7.87      143.87     67.52 o 
 -18  16  14       11.60       68.14     89.28 o 
 -16  16  14      298.69      269.82     98.02 o 
 -14  16  14      470.61      623.31    116.59 o 
 -12  16  14      394.25      441.36    104.76 o 
 -10  16  14      760.46      798.89    228.80 o 
  -8  16  14      655.43      637.41    107.99 o 
  -6  16  14      252.08      175.53     89.30 o 
  -4  16  14       18.02       40.87     47.40 o 
  -2  16  14       30.82       18.65     42.31 o 
   0  16  14       69.52       76.30     50.11 o 
 -17  17  14       79.71       67.49     98.96 o 
 -15  17  14     1305.96     1297.10    152.18 o 
 -13  17  14     1290.32     1579.48    159.44 o 
 -11  17  14       49.54       69.35     85.62 o 
  -9  17  14      306.86      381.40     99.72 o 
  -7  17  14      378.41      299.59    121.61 o 
  -5  17  14      126.60      153.06     89.40 o 
  -3  17  14       34.28       43.87     53.08 o 
 -33   1  15      450.06      499.65     80.34 o 
 -31   1  15        2.43        9.00     51.57 o 
 -29   1  15      931.38      941.39     87.06 o 
 -27   1  15     4216.43     4694.41    366.86 o 
 -25   1  15     2350.97     2595.61    121.40 o 
 -23   1  15     2968.02     3252.87    167.62 o 
 -21   1  15      365.30      284.49     87.39 o 
 -19   1  15       92.87      110.31     43.15 o 
 -17   1  15      127.49      179.94     32.61 o 
 -15   1  15      241.95      170.33     28.27 o 
 -13   1  15      270.31      195.28     28.76 o 
 -11   1  15     5835.72     6043.64    137.18 o 
  -9   1  15     4560.85     4629.47    128.43 o 
  -7   1  15     3406.67     3547.54    107.75 o 
  -5   1  15     5893.85     6070.95    138.79 o 
  -3   1  15     2327.00     2539.91     78.84 o 
  -1   1  15      863.73      877.32     71.76 o 
   1   1  15      138.70      125.25     27.39 o 
   3   1  15     1119.78     1128.19    110.44 o 
   5   1  15        1.89      -14.28     30.69 o 
   7   1  15      146.80      228.86     42.50 o 
   9   1  15     1626.15     1559.19     86.33 o 
  11   1  15      697.23      632.84     81.69 o 
 -32   2  15       65.23       56.96     57.98 o 
 -30   2  15       16.65       30.14     50.35 o 
 -28   2  15        1.68       16.37     44.82 o 
 -26   2  15       86.82      224.95     53.35 o 
 -24   2  15      249.76      241.91     51.66 o 
 -22   2  15       66.61       58.06     45.31 o 
 -20   2  15      705.81      677.29     64.44 o 
 -18   2  15        2.71      -22.47     23.51 o 
 -16   2  15       26.82       -1.18     21.33 o 
 -14   2  15     1032.21      912.60     47.77 o 
 -12   2  15      295.48      216.92     30.08 o 
 -10   2  15      251.79      217.50     32.69 o 
  -8   2  15     1898.37     1955.99     62.84 o 
  -6   2  15     4326.62     4480.86    103.54 o 
  -4   2  15     1698.15     1667.13     66.65 o 
  -2   2  15       98.86      113.10     29.92 o 
   0   2  15      330.83      311.95     64.90 o 
   2   2  15      195.60      125.43     27.64 o 
   4   2  15      342.89      263.63     39.99 o 
   6   2  15        6.74       29.37     34.32 o 
   8   2  15       26.95       62.59     40.60 o 
  10   2  15      338.27      323.87    111.23 o 
  12   2  15      315.32      363.61     88.66 o 
 -33   3  15       37.37       -1.41     81.80 o 
 -31   3  15      184.39      118.06     59.84 o 
 -29   3  15     2163.09     2557.23    156.37 o 
 -27   3  15      499.69      548.48     71.69 o 
 -25   3  15      935.13      922.41     79.87 o 
 -23   3  15      670.72      633.13     67.52 o 
 -21   3  15       69.90       59.64     36.55 o 
 -19   3  15      789.75      778.54    170.26 o 
 -17   3  15      159.96      149.55     27.52 o 
 -15   3  15     1369.16     1303.81     52.70 o 
 -13   3  15       97.80      110.29     26.08 o 
 -11   3  15      960.79      918.78     52.33 o 
  -9   3  15     2137.74     2108.42     62.78 o 
  -7   3  15      511.33      517.82     31.97 o 
  -5   3  15       11.36        2.61     21.01 o 
  -3   3  15       47.24       20.83     22.25 o 
  -1   3  15     4316.38     4499.20    164.64 o 
   1   3  15     1476.20     1584.85     77.04 o 
   3   3  15      689.30      685.68     46.80 o 
   5   3  15       36.86       28.95     26.76 o 
   7   3  15      731.08      746.66     55.26 o 
   9   3  15      339.29      250.93     44.23 o 
  11   3  15      347.98      251.79     59.83 o 
 -32   4  15        0.93      -52.64     75.30 o 
 -30   4  15       28.63       21.43     49.24 o 
 -28   4  15       66.76       28.30     46.02 o 
 -26   4  15       59.25       72.20     44.61 o 
 -24   4  15      112.46      107.62     45.21 o 
 -22   4  15      255.62      201.57     56.49 o 
 -20   4  15      776.10      662.66     66.43 o 
 -18   4  15     3538.16     3668.50    104.44 o 
 -16   4  15      315.08      373.42     32.89 o 
 -14   4  15      745.45      608.95     43.45 o 
 -12   4  15      154.38      156.21     28.78 o 
 -10   4  15       83.17       79.69     23.71 o 
  -8   4  15     3068.09     3020.69     82.05 o 
  -6   4  15      674.72      580.04     56.82 o 
  -4   4  15      185.01      166.01     28.64 o 
  -2   4  15     3990.15     4195.82    119.00 o 
   0   4  15     2869.32     2954.26    112.54 o 
   2   4  15     1121.23     1036.35     55.43 o 
   4   4  15      620.29      598.99     43.90 o 
   6   4  15      252.41      265.93     42.13 o 
   8   4  15       41.80       47.55     36.26 o 
  10   4  15      220.35      135.96     46.31 o 
 -31   5  15       16.13       84.67     75.59 o 
 -29   5  15       30.09       21.78     48.81 o 
 -27   5  15        5.22       40.07     66.50 o 
 -25   5  15      557.25      676.59     72.27 o 
 -23   5  15      915.02      899.82    112.46 o 
 -21   5  15       44.12       82.15     42.30 o 
 -19   5  15       51.04       59.49     34.46 o 
 -17   5  15      152.05      163.34     38.32 o 
 -15   5  15     1538.48     1450.16     54.91 o 
 -13   5  15      448.68      434.28     40.37 o 
 -11   5  15      765.58      778.56     48.09 o 
  -9   5  15     4604.96     4851.97    123.97 o 
  -7   5  15     1089.20     1002.85     54.80 o 
  -5   5  15     1072.31     1184.94     60.13 o 
  -3   5  15     2822.33     2920.10     95.90 o 
  -1   5  15     5099.46     5390.05    166.50 o 
   1   5  15      787.82      788.85     64.44 o 
   3   5  15      159.21      101.77     36.75 o 
   5   5  15      187.34      179.22     30.66 o 
   7   5  15       37.81       32.23     31.81 o 
   9   5  15       45.17       19.81     39.72 o 
  11   5  15      368.10      330.35     59.81 o 
 -30   6  15        4.17       91.72     69.82 o 
 -28   6  15        0.77        4.76     46.00 o 
 -26   6  15      132.74      149.96     50.67 o 
 -24   6  15       16.80       91.67     43.20 o 
 -22   6  15      821.91      873.39     76.74 o 
 -20   6  15     1971.60     1883.86     88.48 o 
 -18   6  15     3022.89     3148.96    110.37 o 
 -16   6  15     4268.36     4422.22    129.37 o 
 -14   6  15     1013.19     1117.73     51.38 o 
 -12   6  15      586.03      559.18     44.25 o 
 -10   6  15      293.51      278.04     47.02 o 
  -8   6  15     2782.94     2880.19     90.01 o 
  -6   6  15      423.26      430.59     47.95 o 
  -4   6  15       34.07       14.04     33.69 o 
  -2   6  15     1083.23     1141.94     84.40 o 
   0   6  15     2916.75     3147.58    120.10 o 
   2   6  15     2125.19     2541.99    110.55 o 
   4   6  15      235.86      218.50     44.68 o 
   6   6  15      308.06      209.42     36.94 o 
   8   6  15      259.36      192.97     55.05 o 
  10   6  15      852.48      933.80    124.07 o 
 -31   7  15      170.98      136.40    125.08 o 
 -29   7  15       94.52       56.48     97.38 o 
 -27   7  15      218.73      209.37     71.97 o 
 -25   7  15      529.03      495.68     86.37 o 
 -23   7  15     1732.61     2091.30    114.26 o 
 -21   7  15     1534.39     1399.05    108.98 o 
 -19   7  15       47.59       68.62     35.83 o 
 -17   7  15      124.60      102.88     35.87 o 
 -15   7  15      222.41      213.21     33.89 o 
 -13   7  15     1171.64     1021.73     49.23 o 
 -11   7  15       27.02       57.64     31.72 o 
  -9   7  15       56.33       28.59     29.33 o 
  -7   7  15     1596.38     1608.72    138.98 o 
  -5   7  15     1700.80     2027.53    184.94 o 
  -3   7  15     1654.43     1634.29    118.65 o 
  -1   7  15       43.77       37.75     36.43 o 
   1   7  15      105.47       64.70     38.98 o 
   3   7  15      275.62      236.25     50.24 o 
   5   7  15      125.45       59.18     31.27 o 
   7   7  15      159.78      205.38     39.13 o 
   9   7  15      807.26      593.15     59.33 o 
 -30   8  15      162.37      207.85     82.44 o 
 -28   8  15       27.07       65.75     67.45 o 
 -26   8  15      373.85      367.98     63.57 o 
 -24   8  15       57.61       57.71     70.52 o 
 -22   8  15      207.49      205.02     45.86 o 
 -20   8  15      792.16      791.69     64.37 o 
 -18   8  15     2041.00     2068.58     92.67 o 
 -16   8  15     3286.28     3448.23    118.38 o 
 -14   8  15        9.95       42.14     31.40 o 
 -12   8  15      631.43      596.12     71.46 o 
 -10   8  15       48.43      106.99     34.69 o 
  -8   8  15     1330.21     1380.11     90.12 o 
  -6   8  15      684.22      758.09     72.10 o 
  -4   8  15       59.04       60.39     56.48 o 
  -2   8  15      291.43      286.18     49.31 o 
   0   8  15     1290.29     1185.57     78.63 o 
   2   8  15     3172.20     3311.83    176.62 o 
   4   8  15      116.06       39.71     43.53 o 
   6   8  15      257.49      234.42     42.08 o 
   8   8  15      360.87      349.99     90.16 o 
 -29   9  15     1104.01      947.34    122.55 o 
 -27   9  15      197.35      155.75     71.43 o 
 -25   9  15      429.77      415.38     87.07 o 
 -23   9  15        9.86       17.23     38.72 o 
 -21   9  15      905.05      984.67     72.07 o 
 -19   9  15      341.22      379.07     51.56 o 
 -17   9  15       59.42       45.05     36.96 o 
 -15   9  15     1830.38     1802.90     97.66 o 
 -13   9  15     1885.23     1859.25    153.29 o 
 -11   9  15     1075.45     1017.63     52.94 o 
  -9   9  15      542.77      505.90     63.89 o 
  -7   9  15      820.42     1028.15     82.92 o 
  -5   9  15     1515.70     1402.70    119.61 o 
  -3   9  15     2872.85     3047.41    273.23 o 
  -1   9  15      247.16      130.27     50.28 o 
   1   9  15      395.02      337.31     54.84 o 
   3   9  15        9.83       32.27     44.41 o 
   5   9  15      599.17      563.55     56.78 o 
   7   9  15      175.31      108.46     40.96 o 
   9   9  15        4.84      -19.08     46.09 o 
 -28  10  15      282.63      247.34     90.34 o 
 -26  10  15      251.48      202.93     73.78 o 
 -24  10  15        0.83       90.32     53.28 o 
 -22  10  15       64.62      136.69     44.39 o 
 -20  10  15      398.75      510.94     60.55 o 
 -18  10  15     1562.62     1654.29    101.03 o 
 -16  10  15     1364.09     1342.33     79.95 o 
 -14  10  15     1624.09     1596.38    107.90 o 
 -12  10  15     2584.29     2706.83    188.83 o 
 -10  10  15      994.79      970.39     82.13 o 
  -8  10  15     1057.96      968.82    116.69 o 
  -6  10  15        7.25        4.88     52.26 o 
  -4  10  15      148.30      236.65     74.38 o 
  -2  10  15       96.36       27.00     47.74 o 
   0  10  15      166.27       75.28     52.85 o 
   2  10  15      137.46       83.10     45.66 o 
   4  10  15     1240.43     1374.70     94.27 o 
   6  10  15      581.74      429.80     53.57 o 
   8  10  15       47.31       27.05     47.96 o 
 -27  11  15      914.56      926.48    121.29 o 
 -25  11  15      200.50      223.41     69.19 o 
 -23  11  15       57.67        8.72     50.61 o 
 -21  11  15     1054.61     1171.93     96.95 o 
 -19  11  15      927.99      863.01     70.68 o 
 -17  11  15      297.28      235.18     47.08 o 
 -15  11  15       83.33       47.13     38.90 o 
 -13  11  15       25.95      121.98     49.01 o 
 -11  11  15       29.72       20.27     42.23 o 
  -9  11  15     1014.30      975.77     85.28 o 
  -7  11  15     1248.73     1400.78    126.98 o 
  -5  11  15       19.08       25.81     59.80 o 
  -3  11  15       52.69        6.92     61.42 o 
  -1  11  15      162.95      156.67     59.20 o 
   1  11  15       21.01        8.07     48.21 o 
   3  11  15       19.05       79.54     60.24 o 
   5  11  15      519.77      323.70     49.75 o 
   7  11  15       64.25       21.09     48.70 o 
 -26  12  15       12.57       80.27     73.94 o 
 -24  12  15       51.37       83.61     59.90 o 
 -22  12  15      117.88      100.80     71.52 o 
 -20  12  15        9.66        5.48     42.33 o 
 -18  12  15      755.09      761.12     68.38 o 
 -16  12  15     1376.09     1488.36    113.27 o 
 -14  12  15     1845.46     2197.42    122.47 o 
 -12  12  15     2638.24     2984.63    139.96 o 
 -10  12  15        5.92       -6.20     64.02 o 
  -8  12  15        2.81      -22.01     80.21 o 
  -6  12  15        4.98       48.38     62.63 o 
  -4  12  15       48.22       49.43     65.09 o 
  -2  12  15        1.32       47.84     52.07 o 
   0  12  15      170.08      185.31     60.27 o 
   2  12  15      493.96      468.11     78.30 o 
   4  12  15     1704.10     1950.94     90.62 o 
   6  12  15     1649.38     2002.37    127.14 o 
 -25  13  15      196.67      158.56     67.60 o 
 -23  13  15       28.20      122.99     59.97 o 
 -21  13  15      165.60      180.20     63.53 o 
 -19  13  15       98.55      149.86     49.19 o 
 -17  13  15      159.24      104.67     48.56 o 
 -15  13  15      381.01      423.32     82.64 o 
 -13  13  15       24.87       12.23     49.89 o 
 -11  13  15      151.68      166.24     74.47 o 
  -9  13  15       33.97        2.77     63.19 o 
  -7  13  15        2.09       75.75     82.66 o 
  -5  13  15       68.06       52.90     72.28 o 
  -3  13  15       35.38        9.89     55.44 o 
  -1  13  15      176.04      248.48     67.32 o 
   1  13  15      109.35      149.53     61.44 o 
   3  13  15       86.96      105.18     40.01 o 
 -22  14  15      229.57      164.89    113.33 o 
 -20  14  15       40.19       15.31     55.00 o 
 -18  14  15      452.83      426.44     60.98 o 
 -16  14  15     1484.13     1746.42    162.26 o 
 -14  14  15     2203.96     2231.31    308.86 o 
 -12  14  15     1321.20     1264.77    138.35 o 
 -10  14  15     1128.92      946.33    219.13 o 
  -8  14  15       42.09       54.11     68.82 o 
  -6  14  15      496.81      797.83    153.78 o 
  -4  14  15      322.22      336.87    165.90 o 
  -2  14  15        7.11        8.52     56.38 o 
   0  14  15      137.76       58.47     60.01 o 
   2  14  15      750.14      791.27     65.56 o 
 -21  15  15      193.00      189.02     69.12 o 
 -19  15  15      186.26      257.87     71.93 o 
 -17  15  15       72.96       60.14     84.77 o 
 -15  15  15        8.39      103.54     83.95 o 
 -13  15  15       39.72        9.67     75.59 o 
 -11  15  15       95.03      303.23     96.04 o 
  -9  15  15       66.61      149.23    113.25 o 
  -7  15  15      183.23      194.76     85.11 o 
  -5  15  15     1353.84     1687.62    156.78 o 
  -3  15  15      176.51      126.95     69.03 o 
  -1  15  15      163.12      145.98     44.04 o 
 -18  16  15      221.85      197.04    106.11 o 
 -16  16  15      170.15      150.90    135.17 o 
 -14  16  15     1077.56     1549.44    158.00 o 
 -12  16  15     1438.27     1770.88    167.30 o 
 -10  16  15      969.72     1135.28    143.57 o 
  -8  16  15      156.18      144.35     88.18 o 
  -6  16  15       72.98      108.34     85.47 o 
  -4  16  15      161.06      117.07     67.20 o 
 -13  17  15       34.98       76.32     95.65 o 
 -11  17  15       39.05      149.42     97.54 o 
  -9  17  15       40.68       34.68     91.36 o 
 -32   0  16      163.84      358.64    117.72 o 
 -30   0  16        1.54      148.30     96.37 o 
 -28   0  16        1.39      108.20     85.98 o 
 -26   0  16      518.88      816.81    133.01 o 
 -24   0  16     2582.89     3054.89    221.30 o 
 -22   0  16      751.25      905.97    124.64 o 
 -20   0  16      280.70      228.80     72.42 o 
 -18   0  16      176.13      150.32     66.94 o 
 -16   0  16      571.33      545.03     69.53 o 
 -14   0  16       20.55        7.04     63.33 o 
 -12   0  16       52.23       39.92     39.06 o 
 -10   0  16       70.37       87.14     42.31 o 
  -8   0  16     2162.26     1945.32    107.58 o 
  -6   0  16     3565.77     3742.93    163.03 o 
  -4   0  16     1198.91     1243.44     92.45 o 
  -2   0  16      597.40      517.31     76.81 o 
   0   0  16      282.17      243.71     41.91 o 
   2   0  16      334.67      366.77     55.03 o 
   4   0  16     1379.91     1275.74    218.41 o 
   6   0  16      494.83      558.53     77.17 o 
   8   0  16        4.13      -22.22     67.80 o 
  10   0  16      885.59      916.64    136.76 o 
 -33   1  16        8.69      -21.41     57.76 o 
 -31   1  16        2.12       70.86     58.06 o 
 -29   1  16        8.36      -12.21     45.41 o 
 -27   1  16       60.26       14.52     51.26 o 
 -25   1  16      505.77      433.48     72.29 o 
 -23   1  16     1215.25     1299.96    190.71 o 
 -21   1  16      588.46      450.57    120.75 o 
 -19   1  16        8.57       21.01     38.05 o 
 -17   1  16      155.22       84.32     31.75 o 
 -15   1  16      555.46      534.52     40.98 o 
 -13   1  16      210.74      170.98     31.19 o 
 -11   1  16       31.64       34.08     29.43 o 
  -9   1  16       46.80       31.13     25.91 o 
  -7   1  16       60.68       80.31     39.60 o 
  -5   1  16      200.66      208.30     34.28 o 
  -3   1  16     1345.41     1318.24     47.34 o 
  -1   1  16      426.74      368.86     36.13 o 
   1   1  16       67.47       81.18     38.62 o 
   3   1  16       98.99      144.60     33.29 o 
   5   1  16      215.08      122.24     37.77 o 
   7   1  16        6.38       75.81     40.60 o 
   9   1  16      307.13      446.54    105.17 o 
 -32   2  16      114.64      125.88     64.92 o 
 -30   2  16        0.23       53.98     48.91 o 
 -28   2  16      186.58      131.78     53.24 o 
 -26   2  16     2955.44     3200.18    183.79 o 
 -24   2  16     3255.01     3819.85    181.22 o 
 -22   2  16      576.26      490.89     61.09 o 
 -20   2  16      384.47      237.36     46.44 o 
 -18   2  16      421.91      329.50     64.05 o 
 -16   2  16     2213.71     2294.63     82.87 o 
 -14   2  16     3893.11     4005.07    118.61 o 
 -12   2  16     1779.21     1803.29     71.70 o 
 -10   2  16      122.56      128.24     25.50 o 
  -8   2  16     2399.38     2455.20     74.62 o 
  -6   2  16     3988.68     4203.77    111.28 o 
  -4   2  16     1266.41     1309.27     59.92 o 
  -2   2  16       97.65       98.88     30.34 o 
   0   2  16      160.06      146.79     37.00 o 
   2   2  16     3110.55     3392.81    122.14 o 
   4   2  16     3112.84     3422.45    103.16 o 
   6   2  16     1501.15     1577.15     84.98 o 
   8   2  16       13.41       40.97     44.14 o 
  10   2  16       22.50       22.85     59.43 o 
 -31   3  16     1228.86     1206.96    142.10 o 
 -29   3  16       25.30       56.36     53.40 o 
 -27   3  16        7.46       12.29     47.07 o 
 -25   3  16        3.25       51.72     44.32 o 
 -23   3  16      543.32      597.88     68.60 o 
 -21   3  16     2168.72     2109.50    191.73 o 
 -19   3  16      717.14      571.28     63.52 o 
 -17   3  16      875.45      875.31    119.60 o 
 -15   3  16      910.89      907.56     52.45 o 
 -13   3  16       35.25       53.80     26.03 o 
 -11   3  16       21.05      -14.95     24.21 o 
  -9   3  16     1447.18     1462.72     70.27 o 
  -7   3  16     3826.71     3902.47    114.15 o 
  -5   3  16      441.75      484.10     57.71 o 
  -3   3  16        0.55       13.35     37.18 o 
  -1   3  16     1050.44     1061.42    137.39 o 
   1   3  16     2235.32     2432.85    100.75 o 
   3   3  16      400.80      343.60     51.02 o 
   5   3  16      146.60      146.71     35.78 o 
   7   3  16       25.49       67.03     37.61 o 
   9   3  16      758.10      673.34     66.89 o 
 -32   4  16        7.38       46.85     75.55 o 
 -30   4  16      230.26      147.35     59.10 o 
 -28   4  16        8.73       80.76     49.96 o 
 -26   4  16     1397.88     1416.71     99.91 o 
 -24   4  16     1881.81     1924.74    110.03 o 
 -22   4  16     1840.81     2012.46    173.89 o 
 -20   4  16      265.49      265.62     52.87 o 
 -18   4  16      250.89      320.68    111.22 o 
 -16   4  16     1338.96     1368.97     61.27 o 
 -14   4  16      377.34      358.62     56.01 o 
 -12   4  16        2.76        6.80     23.99 o 
 -10   4  16       69.55       58.17     26.22 o 
  -8   4  16      723.55      785.09     48.65 o 
  -6   4  16     1254.70     1309.02     82.71 o 
  -4   4  16     3240.88     3417.83    117.72 o 
  -2   4  16     3248.06     3365.07    119.14 o 
   0   4  16      590.63      461.20     55.40 o 
   2   4  16     2236.71     2368.28    139.62 o 
   4   4  16     1058.54     1072.48     75.24 o 
   6   4  16       98.33       75.17     37.07 o 
   8   4  16        0.11       35.81     42.67 o 
  10   4  16      327.92      273.15     64.06 o 
 -31   5  16       47.99        5.86     74.47 o 
 -29   5  16       15.80       81.02     55.86 o 
 -27   5  16      273.01      266.32     62.81 o 
 -25   5  16       14.75       24.60     45.87 o 
 -23   5  16      721.93      693.52     74.48 o 
 -21   5  16       72.88       52.72     41.00 o 
 -19   5  16      146.39      139.25     43.02 o 
 -17   5  16     1084.24     1111.18     67.86 o 
 -15   5  16     2757.40     2808.83     85.36 o 
 -13   5  16      604.10      473.22     48.78 o 
 -11   5  16        3.48        4.71     29.17 o 
  -9   5  16      833.25      781.94     56.44 o 
  -7   5  16      440.57      485.90     51.57 o 
  -5   5  16     3043.31     3241.68    117.31 o 
  -3   5  16      472.54      381.19     57.61 o 
  -1   5  16       30.80       50.53     37.48 o 
   1   5  16     1623.30     1612.20    101.66 o 
   3   5  16     1107.74     1175.51     64.07 o 
   5   5  16       66.71       41.97     38.19 o 
   7   5  16      116.01       52.98     37.04 o 
   9   5  16       20.12        5.10     48.35 o 
 -30   6  16      220.11       80.26     74.64 o 
 -28   6  16        1.79       51.95     50.37 o 
 -26   6  16       73.92       35.17     58.63 o 
 -24   6  16      477.64      362.75     62.61 o 
 -22   6  16       14.37        3.23     41.69 o 
 -20   6  16      329.22      314.01     50.43 o 
 -18   6  16      697.21      737.78     79.83 o 
 -16   6  16     2719.55     2737.98    145.97 o 
 -14   6  16     1040.19      950.73     64.38 o 
 -12   6  16      969.05      888.28     60.96 o 
 -10   6  16       24.93       39.81     31.24 o 
  -8   6  16       92.85      115.80     44.22 o 
  -6   6  16      855.93      924.67    123.73 o 
  -4   6  16     1622.60     1741.04     78.36 o 
  -2   6  16     1758.41     1703.75    124.56 o 
   0   6  16     1373.48     1289.36     81.98 o 
   2   6  16      146.46      141.06     45.94 o 
   4   6  16      158.53      199.41     42.02 o 
   6   6  16       99.09      151.83     49.98 o 
   8   6  16       54.31       38.68     38.13 o 
 -29   7  16       28.70       18.16     66.81 o 
 -27   7  16       43.23       24.97     47.71 o 
 -25   7  16        1.86       -6.91     46.39 o 
 -23   7  16       14.36       -2.75     41.64 o 
 -21   7  16      209.99      215.64     45.03 o 
 -19   7  16      657.79      713.85     61.29 o 
 -17   7  16      331.33      330.82     73.50 o 
 -15   7  16       30.23       44.47     33.72 o 
 -13   7  16     1244.95     1285.50    139.01 o 
 -11   7  16      298.05      247.03     48.17 o 
  -9   7  16      124.75       59.27     40.97 o 
  -7   7  16       47.89       97.67     45.14 o 
  -5   7  16      928.71     1027.04     82.38 o 
  -3   7  16       31.14       16.21     36.32 o 
  -1   7  16      224.85      147.05     44.66 o 
   1   7  16      247.21      173.62     46.69 o 
   3   7  16       36.24       26.85     41.22 o 
   5   7  16      237.87      202.09     45.59 o 
   7   7  16        6.69       -7.45     51.66 o 
 -30   8  16      183.37      135.23     80.52 o 
 -28   8  16        5.05      -19.07     56.31 o 
 -26   8  16       91.73       33.75     49.24 o 
 -24   8  16       65.90        1.98     43.93 o 
 -22   8  16      248.14      260.37     48.19 o 
 -20   8  16     1482.38     1519.29    108.40 o 
 -18   8  16      826.17      945.46     90.04 o 
 -16   8  16        1.87      -13.58     30.74 o 
 -14   8  16     1068.71     1088.80     75.99 o 
 -12   8  16       13.83       27.37     34.10 o 
 -10   8  16     1615.60     1602.32     99.02 o 
  -8   8  16      557.22      410.16     63.76 o 
  -6   8  16      164.56       97.44     45.55 o 
  -4   8  16      410.96      357.55     81.13 o 
  -2   8  16      711.67      788.43     69.21 o 
   0   8  16      298.28      239.69     51.34 o 
   2   8  16      468.76      435.46     61.19 o 
   4   8  16      394.47      403.31     60.48 o 
   6   8  16       11.86       26.93     54.06 o 
   8   8  16        2.80       30.17     61.03 o 
 -29   9  16     1316.13     1327.21    183.79 o 
 -27   9  16      873.28      869.90    152.34 o 
 -25   9  16      286.47      205.14     58.69 o 
 -23   9  16      977.14      965.39    124.73 o 
 -21   9  16       14.31       17.26     37.75 o 
 -19   9  16      660.59      585.48     76.75 o 
 -17   9  16      807.44      789.83     79.04 o 
 -15   9  16     1470.14     1518.30     82.90 o 
 -13   9  16     2545.24     2760.22    107.48 o 
 -11   9  16     2553.13     2436.50    149.93 o 
  -9   9  16     1527.52     1555.07     99.63 o 
  -7   9  16      583.41      588.60     85.07 o 
  -5   9  16      526.49      641.34     95.18 o 
  -3   9  16     1496.38     1591.86    106.49 o 
  -1   9  16       33.01       39.35     46.81 o 
   1   9  16        1.53       38.33     45.19 o 
   3   9  16     1185.25     1123.70    104.15 o 
   5   9  16     1886.26     2232.86    171.78 o 
   7   9  16      357.79      309.52     75.44 o 
 -28  10  16      208.73      133.81     86.67 o 
 -26  10  16       71.52       13.79     70.97 o 
 -24  10  16       79.42       51.71     45.14 o 
 -22  10  16       22.42       -2.03     41.18 o 
 -20  10  16      209.11      234.62     49.97 o 
 -18  10  16      575.33      595.91     61.46 o 
 -16  10  16        0.99      -12.75     34.57 o 
 -14  10  16      378.81      338.39     50.78 o 
 -12  10  16      383.55      357.77     61.39 o 
 -10  10  16       87.07       66.16     53.06 o 
  -8  10  16      194.37      135.89     50.73 o 
  -6  10  16       16.31       32.78     62.96 o 
  -4  10  16      224.69      246.86    110.50 o 
  -2  10  16      258.71      307.61     63.72 o 
   0  10  16       25.52        5.33     45.28 o 
   2  10  16        4.52       28.78     55.56 o 
   4  10  16        8.28       -5.94     55.69 o 
   6  10  16       32.02       34.80     61.01 o 
 -27  11  16      152.10      142.30     83.21 o 
 -25  11  16       88.02       53.58     59.56 o 
 -23  11  16       47.05       77.41     45.84 o 
 -21  11  16        9.31      -15.05     38.89 o 
 -19  11  16      262.36      372.23     56.17 o 
 -17  11  16     1436.51     1527.75     88.96 o 
 -15  11  16     3357.93     3740.75    240.33 o 
 -13  11  16     2067.82     2296.76    125.33 o 
 -11  11  16     1259.77     1446.59    101.55 o 
  -9  11  16      772.82      762.02    122.81 o 
  -7  11  16      647.19      839.30    241.21 o 
  -5  11  16      214.45      195.80     75.36 o 
  -3  11  16       44.40       47.68     49.83 o 
  -1  11  16       92.24      137.09     56.14 o 
   1  11  16      680.75      843.56    137.96 o 
   3  11  16      406.15      563.57     85.46 o 
   5  11  16       19.30       25.78     62.92 o 
 -26  12  16      257.58      174.92     88.47 o 
 -24  12  16       49.51       36.07     57.23 o 
 -22  12  16      459.26      407.92     72.05 o 
 -20  12  16     1658.34     1517.76     91.66 o 
 -18  12  16      893.71      903.42     75.20 o 
 -16  12  16       15.80       83.45     44.44 o 
 -14  12  16      508.00      399.70     72.18 o 
 -12  12  16     1203.87     1211.69     97.22 o 
 -10  12  16      256.62      152.63     74.28 o 
  -8  12  16      459.68      610.30    104.78 o 
  -6  12  16      292.06      326.03     85.51 o 
  -4  12  16       19.59       32.08     67.31 o 
  -2  12  16      458.54      297.77     93.10 o 
   0  12  16      109.85      124.35     61.50 o 
   2  12  16       33.29        7.82     59.28 o 
 -23  13  16       94.63      161.59     66.81 o 
 -21  13  16        4.41       33.02     58.67 o 
 -19  13  16      101.64      113.23     49.33 o 
 -17  13  16       30.59      105.45     57.50 o 
 -15  13  16       63.35       92.48     56.59 o 
 -13  13  16       77.21      176.77     80.03 o 
 -11  13  16      173.07      274.46     85.82 o 
  -9  13  16     1048.38      933.03    122.33 o 
  -7  13  16       28.80       54.95     70.86 o 
  -5  13  16       22.28       98.70     93.05 o 
  -3  13  16      499.00      520.68     83.31 o 
  -1  13  16      190.69      155.92     65.48 o 
   1  13  16       71.65       57.58     61.34 o 
 -22  14  16      442.18      438.85     83.38 o 
 -20  14  16      250.26      328.21     77.69 o 
 -18  14  16       67.67      -45.47     54.74 o 
 -16  14  16        5.76       88.79     86.06 o 
 -14  14  16       11.63      -71.70     77.00 o 
 -12  14  16      617.45      561.11    119.74 o 
 -10  14  16      339.29      207.92     93.48 o 
  -8  14  16      114.50      134.39     95.79 o 
  -6  14  16     1148.57     1326.48    141.18 o 
  -4  14  16      164.62       44.61     63.21 o 
  -2  14  16      201.89       87.67     66.98 o 
   0  14  16        0.64       32.93     64.16 o 
 -19  15  16      151.48      231.61    108.02 o 
 -17  15  16        2.53       42.15     85.56 o 
 -15  15  16       19.84       38.25     86.09 o 
 -13  15  16     1205.96     1356.96    150.14 o 
 -11  15  16     2692.42     2918.75    498.28 o 
  -9  15  16     2821.29     3114.64    217.98 o 
  -7  15  16      655.20      766.68    163.59 o 
  -5  15  16        1.86       -8.29     83.10 o 
  -3  15  16       16.72        1.46     92.75 o 
 -14  16  16       46.64       96.18     92.30 o 
 -12  16  16        0.53      -14.55     83.44 o 
 -10  16  16        0.09      -52.52     84.73 o 
  -8  16  16      242.38      321.36    108.92 o 
 -31   1  17      295.47      176.63    109.21 o 
 -29   1  17      845.18      812.24    128.39 o 
 -27   1  17       22.44       38.23     54.57 o 
 -25   1  17      559.37      656.74    177.30 o 
 -23   1  17     1549.77     1581.78    241.49 o 
 -21   1  17     1911.29     2417.73    308.86 o 
 -19   1  17      661.87      678.64     80.10 o 
 -17   1  17     1007.13     1028.84     91.20 o 
 -15   1  17      388.69      308.23     36.83 o 
 -13   1  17     2711.84     3011.64    105.69 o 
 -11   1  17     3121.94     3183.23    104.73 o 
  -9   1  17       31.96       19.65     28.80 o 
  -7   1  17      633.88      724.91     53.82 o 
  -5   1  17     2569.56     2542.03     96.12 o 
  -3   1  17      240.75      243.72     39.40 o 
  -1   1  17       47.47       65.72     45.49 o 
   1   1  17      129.26      154.25     37.53 o 
   3   1  17     1410.20     1538.81     82.29 o 
   5   1  17     2442.36     2493.51     97.04 o 
   7   1  17     2682.36     2720.36    297.76 o 
 -32   2  17      240.73      220.19     75.04 o 
 -30   2  17      486.49      631.90     93.15 o 
 -28   2  17       73.86       63.56     56.98 o 
 -26   2  17     1066.36      840.60    136.62 o 
 -24   2  17        0.15      -25.86     45.79 o 
 -22   2  17      382.26      345.60    195.91 o 
 -20   2  17       70.38       30.55    134.60 o 
 -18   2  17       32.18        9.11     41.81 o 
 -16   2  17       78.93       94.17     36.47 o 
 -14   2  17      627.42      590.59     58.58 o 
 -12   2  17      329.80      342.59     46.13 o 
 -10   2  17       27.31       29.39     25.77 o 
  -8   2  17       22.33       25.62     24.65 o 
  -6   2  17     2005.66     2006.53     67.62 o 
  -4   2  17      126.61      117.89     34.02 o 
  -2   2  17      614.80      481.83     62.70 o 
   0   2  17       12.26       38.97     32.00 o 
   2   2  17       35.59       62.37     37.97 o 
   4   2  17        3.35       53.12     42.93 o 
   6   2  17      118.61      117.39     44.52 o 
   8   2  17      118.01      -26.81     50.12 o 
 -31   3  17       47.90       55.39     56.10 o 
 -29   3  17       92.96      -26.61     47.21 o 
 -27   3  17       27.90       31.21     46.73 o 
 -25   3  17        7.17       51.92     44.36 o 
 -23   3  17      319.72      579.54     70.22 o 
 -21   3  17     1282.57     1364.46     92.86 o 
 -19   3  17     1979.85     2218.46    134.01 o 
 -17   3  17      215.44      196.50     52.73 o 
 -15   3  17      361.05      419.74     53.49 o 
 -13   3  17      116.11       93.99     36.74 o 
 -11   3  17     1628.77     1769.54    114.18 o 
  -9   3  17      707.61      702.39     49.08 o 
  -7   3  17       97.94       59.01     32.84 o 
  -5   3  17      363.70      318.40     63.83 o 
  -3   3  17      248.19      245.09     51.93 o 
  -1   3  17      121.88      118.13     36.20 o 
   1   3  17     2630.21     2693.75    181.71 o 
   3   3  17     1405.94     1418.28     84.74 o 
   5   3  17      926.43      951.57     76.30 o 
   7   3  17      800.89      848.02     66.74 o 
 -30   4  17      648.08      565.47     91.60 o 
 -28   4  17       16.45      -12.25     49.17 o 
 -26   4  17       43.02      126.23     51.82 o 
 -24   4  17       17.88       20.27     43.85 o 
 -22   4  17     2533.35     3016.62    145.15 o 
 -20   4  17     2169.42     2021.91    193.73 o 
 -18   4  17      627.26      600.63     65.02 o 
 -16   4  17       85.13       80.99     30.41 o 
 -14   4  17      860.43      880.08    116.17 o 
 -12   4  17     1186.34     1205.58     69.16 o 
 -10   4  17      346.73      214.85     43.31 o 
  -8   4  17      201.38      212.41     44.64 o 
  -6   4  17      237.20      270.90     51.76 o 
  -4   4  17      811.03      755.57     73.72 o 
  -2   4  17      327.75      211.99     69.06 o 
   0   4  17      181.89      173.62     43.69 o 
   2   4  17       93.03       95.00     41.38 o 
   4   4  17      182.22      166.76     48.86 o 
   6   4  17      289.94      243.86     70.28 o 
   8   4  17        0.88      -14.26     49.31 o 
 -31   5  17       17.36       -6.39     54.88 o 
 -29   5  17      187.79       71.43     63.07 o 
 -27   5  17       22.96       36.02     61.13 o 
 -25   5  17       52.24       29.85     45.54 o 
 -23   5  17      489.65      448.14     65.66 o 
 -21   5  17      169.74      113.96     50.39 o 
 -19   5  17      805.00      882.49     77.29 o 
 -17   5  17     2491.71     2707.29    104.31 o 
 -15   5  17     1019.92     1105.15     69.09 o 
 -13   5  17      636.75      647.58     56.77 o 
 -11   5  17      909.00      792.20     78.02 o 
  -9   5  17        1.85       -1.83     31.93 o 
  -7   5  17      104.16       98.36     38.15 o 
  -5   5  17      534.28      594.08     51.16 o 
  -3   5  17     1125.79     1110.60     65.86 o 
  -1   5  17      619.39      632.06     63.63 o 
   1   5  17      875.91      813.49     60.36 o 
   3   5  17       29.90        2.70     42.64 o 
   5   5  17      161.69       99.42     62.99 o 
   7   5  17        8.48      -38.88     65.13 o 
 -30   6  17       49.67       27.68     57.17 o 
 -28   6  17       27.79       53.41     52.32 o 
 -26   6  17        3.04       37.92     50.73 o 
 -24   6  17       75.28        2.12     44.95 o 
 -22   6  17        3.46       22.89     44.76 o 
 -20   6  17      486.28      562.47     86.47 o 
 -18   6  17     1463.40     1587.48     84.95 o 
 -16   6  17      381.64      361.23     50.42 o 
 -14   6  17     2777.15     2918.11    108.46 o 
 -12   6  17     3619.05     4015.09    131.35 o 
 -10   6  17      416.51      437.89     49.94 o 
  -8   6  17       74.38       97.33     48.40 o 
  -6   6  17        4.65       -0.23     41.57 o 
  -4   6  17     2179.98     2238.88    120.25 o 
  -2   6  17     2080.46     1864.57    101.57 o 
   0   6  17      165.91       90.96     56.68 o 
   2   6  17      462.74      535.53     51.90 o 
   4   6  17      548.09      417.40     58.93 o 
   6   6  17      166.70       90.70     56.92 o 
 -29   7  17        6.13      -26.15     53.99 o 
 -27   7  17      124.14      129.36     58.65 o 
 -25   7  17       26.28       42.12     48.16 o 
 -23   7  17      111.74       85.06     53.51 o 
 -21   7  17       35.14      118.81     47.82 o 
 -19   7  17      136.77      138.56     42.62 o 
 -17   7  17     1522.58     1536.81    116.81 o 
 -15   7  17      206.40      198.80     43.88 o 
 -13   7  17      841.73      847.95     65.63 o 
 -11   7  17      430.88      348.39     49.68 o 
  -9   7  17       14.49       16.75     41.47 o 
  -7   7  17        0.76       23.15     44.69 o 
  -5   7  17      413.75      438.45     54.22 o 
  -3   7  17      123.73      155.02     46.76 o 
  -1   7  17      991.75     1009.89     78.17 o 
   1   7  17     1488.49     1340.39     88.70 o 
   3   7  17      766.95      780.51     65.26 o 
   5   7  17      143.06      156.67     58.87 o 
 -28   8  17      725.94      558.24     80.97 o 
 -26   8  17      390.34      326.48     67.06 o 
 -24   8  17      616.99      551.17    116.38 o 
 -22   8  17      260.28      203.35     57.11 o 
 -20   8  17      296.90      248.10     49.31 o 
 -18   8  17      171.44      135.56     40.06 o 
 -16   8  17      308.80      259.98     47.28 o 
 -14   8  17      718.33      716.97    138.55 o 
 -12   8  17     1033.80     1042.29     71.83 o 
 -10   8  17      747.03      908.50     83.02 o 
  -8   8  17      190.09      275.52     57.82 o 
  -6   8  17      456.19      402.86     65.74 o 
  -4   8  17     1031.86      976.86     87.05 o 
  -2   8  17     1910.67     2269.02    137.63 o 
   0   8  17     1156.81     1108.07     82.90 o 
   2   8  17      175.36      137.21     53.49 o 
   4   8  17       44.85       14.37     46.17 o 
   6   8  17       39.82       55.21     59.96 o 
 -27   9  17       92.36      -26.87     70.12 o 
 -25   9  17       25.83       90.80     53.41 o 
 -23   9  17      358.55      223.57     57.88 o 
 -21   9  17      146.11      231.98     49.02 o 
 -19   9  17      190.09      268.95     52.60 o 
 -17   9  17      315.28      389.24     52.75 o 
 -15   9  17       35.18       41.32     38.22 o 
 -13   9  17       81.93       35.16     48.38 o 
 -11   9  17        3.10      -19.40     46.80 o 
  -9   9  17      523.68      483.98     68.33 o 
  -7   9  17      803.91      717.19     79.13 o 
  -5   9  17      250.85      259.60     81.50 o 
  -3   9  17       49.95       76.77     53.11 o 
  -1   9  17      211.14      200.23     81.13 o 
   1   9  17      473.45      445.01     76.18 o 
   3   9  17      101.27       69.01     61.04 o 
   5   9  17      398.71      425.37     72.43 o 
 -26  10  17      469.69      383.31     93.32 o 
 -24  10  17      177.69      115.49     56.05 o 
 -22  10  17      155.12       75.83     44.70 o 
 -20  10  17       52.89       64.75     42.47 o 
 -18  10  17       10.66      -23.37     38.55 o 
 -16  10  17      163.90      225.13     49.69 o 
 -14  10  17      688.60      692.09     79.58 o 
 -12  10  17      871.03      837.17     82.84 o 
 -10  10  17     2129.99     2089.31    120.04 o 
  -8  10  17      445.79      261.11     60.27 o 
  -6  10  17      199.34      135.09     71.36 o 
  -4  10  17      454.92      530.44     76.89 o 
  -2  10  17      104.00       55.38     66.04 o 
   0  10  17       75.20       81.40     55.31 o 
   2  10  17       60.87       72.27     60.99 o 
   4  10  17       23.13      -12.49     62.54 o 
 -25  11  17       31.69       15.86     66.92 o 
 -23  11  17       15.05       56.25     49.15 o 
 -21  11  17        3.16       28.20     73.54 o 
 -19  11  17      600.21      702.59     69.80 o 
 -17  11  17      654.96      757.09     71.94 o 
 -15  11  17        2.20       51.05     50.47 o 
 -13  11  17      457.03      608.74     76.67 o 
 -11  11  17      906.96      767.01     92.45 o 
  -9  11  17      226.87      311.95     87.40 o 
  -7  11  17       26.75       16.33     65.20 o 
  -5  11  17      274.05      236.19     83.58 o 
  -3  11  17       33.74       32.22     57.56 o 
  -1  11  17      665.78      779.12    137.87 o 
   1  11  17     1382.43     1354.77    167.12 o 
 -24  12  17      999.05      810.15    112.53 o 
 -22  12  17      641.89      586.35     82.35 o 
 -20  12  17       94.12      118.40     51.58 o 
 -18  12  17      113.91      111.01     47.97 o 
 -16  12  17       16.79        1.90     60.16 o 
 -14  12  17       51.78       81.23     54.70 o 
 -12  12  17      329.57      237.27     63.55 o 
 -10  12  17      196.93      330.11     94.90 o 
  -8  12  17      733.52      902.51    118.08 o 
  -6  12  17     2761.44     2832.57    330.36 o 
  -4  12  17      673.33      836.47     95.87 o 
  -2  12  17      123.47      122.58     61.61 o 
   0  12  17      198.74      244.80     71.72 o 
 -23  13  17      120.25      148.67     65.96 o 
 -21  13  17      154.73      183.72     57.81 o 
 -19  13  17       11.36       22.31     47.50 o 
 -17  13  17       40.22       -1.12     54.21 o 
 -15  13  17      241.94      232.86     66.75 o 
 -13  13  17        5.87       52.72     77.43 o 
 -11  13  17      127.90       49.66     76.25 o 
  -9  13  17        0.29      -20.75     75.49 o 
  -7  13  17        5.02       -0.87     76.91 o 
  -5  13  17      271.13      309.62     77.39 o 
  -3  13  17      599.31      664.60     90.38 o 
  -1  13  17      482.36      508.65     86.70 o 
 -20  14  17      144.77      299.87     79.70 o 
 -18  14  17        5.34       69.62     59.48 o 
 -16  14  17        8.45       67.87     90.60 o 
 -14  14  17       20.24       25.45     78.14 o 
 -12  14  17      122.80      186.34     92.27 o 
 -10  14  17      936.23     1250.75    223.32 o 
  -8  14  17     1219.66     1563.08    157.10 o 
  -6  14  17     2398.88     2192.84    179.84 o 
  -4  14  17      601.98      559.73    113.23 o 
 -17  15  17      272.87      253.47    125.94 o 
 -15  15  17       90.93       79.74     83.34 o 
 -13  15  17      341.67      501.74    120.47 o 
 -11  15  17      442.16      450.65    116.65 o 
  -9  15  17        1.02       75.50     87.97 o 
  -7  15  17       33.95      112.98    104.88 o 
 -32   0  18       20.36      -51.93     85.69 o 
 -30   0  18      524.55      389.22    115.12 o 
 -28   0  18     1324.85     1327.79    174.85 o 
 -26   0  18     4167.27     5171.79    325.17 o 
 -24   0  18      325.87      311.32     96.94 o 
 -22   0  18      388.45      377.68     96.37 o 
 -20   0  18     4259.29     4945.01    298.62 o 
 -18   0  18     3208.27     4124.16    264.00 o 
 -16   0  18     1467.17     1151.21    143.97 o 
 -14   0  18      243.45      171.96     74.15 o 
 -12   0  18      656.62      736.60     77.21 o 
 -10   0  18     2562.88     2801.45    253.04 o 
  -8   0  18     3681.99     3674.25    399.32 o 
  -6   0  18     1325.14     1179.83     85.94 o 
  -4   0  18      105.20       39.53     44.50 o 
  -2   0  18       66.17       75.00     66.13 o 
   0   0  18       68.66       39.81     60.28 o 
   2   0  18      259.75      391.24    146.28 o 
   4   0  18      931.51      864.71     89.15 o 
   6   0  18     3374.61     3705.23    209.76 o 
 -31   1  18       49.15        8.55     61.48 o 
 -29   1  18       17.55      -14.64     57.79 o 
 -27   1  18        0.09       28.23     54.40 o 
 -25   1  18       33.46       98.29    142.68 o 
 -23   1  18      212.02      294.91     65.37 o 
 -21   1  18       32.77       55.65     48.47 o 
 -19   1  18      889.91      868.02     93.23 o 
 -17   1  18      689.61      935.74     94.05 o 
 -15   1  18      143.11      130.75     52.13 o 
 -13   1  18       15.82      -12.72     32.39 o 
 -11   1  18        4.87        1.75     30.78 o 
  -9   1  18      141.02       91.75     35.15 o 
  -7   1  18     1973.87     1886.80     88.10 o 
  -5   1  18      742.84      673.79     53.39 o 
  -3   1  18       93.82       83.88     37.70 o 
  -1   1  18      304.78      226.62     60.70 o 
   1   1  18      115.34      100.57     38.56 o 
   3   1  18       32.87       67.23     43.27 o 
   5   1  18      228.48      198.66     60.76 o 
   7   1  18      153.12      133.17     57.25 o 
 -30   2  18       81.31      147.97     69.33 o 
 -28   2  18        4.12      -16.66     52.91 o 
 -26   2  18      340.14      377.89     88.14 o 
 -24   2  18        0.16      -38.66     45.50 o 
 -22   2  18      206.57      246.81     91.75 o 
 -20   2  18     1366.45     1641.90    136.90 o 
 -18   2  18      831.55      946.70     91.87 o 
 -16   2  18       73.07       48.03     66.22 o 
 -14   2  18       88.69       96.15     49.70 o 
 -12   2  18     1033.66      904.79     70.36 o 
 -10   2  18      948.10      897.54     56.03 o 
  -8   2  18     1508.99     1535.09     83.72 o 
  -6   2  18       26.22       94.34     34.26 o 
  -4   2  18        1.04      -43.85     39.86 o 
  -2   2  18      643.50      623.79     46.50 o 
   0   2  18     1544.35     1618.42     80.47 o 
   2   2  18      250.81      193.22     45.52 o 
   4   2  18      506.38      628.79    109.64 o 
   6   2  18     1595.10     1336.44    142.82 o 
 -31   3  18      453.19      391.49     83.30 o 
 -29   3  18       17.28       15.95     58.42 o 
 -27   3  18       29.28       50.57     53.66 o 
 -25   3  18       71.80      151.19     84.68 o 
 -23   3  18       26.90       61.29     52.52 o 
 -21   3  18      242.70      210.90     58.95 o 
 -19   3  18      283.36      318.51     65.47 o 
 -17   3  18        9.23       25.63     46.31 o 
 -15   3  18        5.48       14.42     37.09 o 
 -13   3  18      349.09      361.58     53.42 o 
 -11   3  18     1455.45     1319.30    118.44 o 
  -9   3  18     2192.05     2314.19     85.06 o 
  -7   3  18      466.64      381.18     44.28 o 
  -5   3  18       77.23       67.98     45.53 o 
  -3   3  18       24.05       57.15     32.82 o 
  -1   3  18     1067.48     1133.59     70.23 o 
   1   3  18      150.01      115.31     43.21 o 
   3   3  18      240.77      153.68     54.81 o 
   5   3  18      277.90      117.25    115.41 o 
 -30   4  18      172.63      273.37     69.60 o 
 -28   4  18      111.27       67.35     55.37 o 
 -26   4  18      383.20      300.55     74.38 o 
 -24   4  18       65.51       -2.21     43.43 o 
 -22   4  18     1792.46     1626.58    160.25 o 
 -20   4  18     1054.53     1237.66    107.46 o 
 -18   4  18      350.06      385.09     68.51 o 
 -16   4  18        4.67       58.59     41.30 o 
 -14   4  18      365.51      406.00     54.40 o 
 -12   4  18     2633.81     2745.97    116.61 o 
 -10   4  18      274.12      237.13     69.51 o 
  -8   4  18      409.36      437.95     44.68 o 
  -6   4  18      106.60       92.92     46.92 o 
  -4   4  18       87.02       99.43     48.75 o 
  -2   4  18      156.21      170.85     46.61 o 
   0   4  18      246.54      116.50     42.05 o 
   2   4  18      135.37      131.62     55.93 o 
   4   4  18      239.47      172.31     64.34 o 
   6   4  18      257.04      190.95     81.55 o 
 -29   5  18      483.73      467.24     76.13 o 
 -27   5  18      270.18      358.17     90.54 o 
 -25   5  18      191.90      122.61     51.37 o 
 -23   5  18      775.95      817.99     93.85 o 
 -21   5  18      520.60      432.11     68.67 o 
 -19   5  18     2683.61     3110.69    197.40 o 
 -17   5  18      110.71      114.01     40.40 o 
 -15   5  18       29.47       32.60     44.10 o 
 -13   5  18      820.32      820.85     63.90 o 
 -11   5  18      350.93      354.90     67.46 o 
  -9   5  18       24.80       36.71     49.77 o 
  -7   5  18        1.67      -30.68     53.81 o 
  -5   5  18      991.42     1009.51     86.10 o 
  -3   5  18      538.48      563.81     92.01 o 
  -1   5  18     1007.20      828.03    110.59 o 
   1   5  18      185.50      155.31     46.66 o 
   3   5  18       64.25       48.23     58.44 o 
   5   5  18      190.28       82.87     71.64 o 
 -30   6  18      194.49      343.06     87.05 o 
 -28   6  18       62.74       94.32     55.52 o 
 -26   6  18       25.83       58.43     53.06 o 
 -24   6  18      392.89      388.67     67.62 o 
 -22   6  18      317.83      287.48     60.11 o 
 -20   6  18      135.55      105.16     50.14 o 
 -18   6  18      184.22      270.25     50.75 o 
 -16   6  18      674.10      712.42    132.18 o 
 -14   6  18     4953.06     5436.38    163.36 o 
 -12   6  18     1033.09     1001.21    128.92 o 
 -10   6  18       58.41       42.22     47.59 o 
  -8   6  18        4.67      -18.65     43.94 o 
  -6   6  18       80.19       87.67     41.27 o 
  -4   6  18        7.13       12.50     39.96 o 
  -2   6  18      541.90      548.82     73.15 o 
   0   6  18      837.50      869.76    114.05 o 
   2   6  18      334.95      220.73     62.84 o 
   4   6  18       56.71       72.10     72.49 o 
 -29   7  18      317.63      389.43     89.07 o 
 -27   7  18      784.50      788.24    113.71 o 
 -25   7  18       71.44       26.92     52.41 o 
 -23   7  18        2.50       28.27     47.13 o 
 -21   7  18       95.31      161.76     54.55 o 
 -19   7  18     1985.24     2053.58     99.83 o 
 -17   7  18     2221.09     2533.81    107.21 o 
 -15   7  18      656.74      683.29     63.83 o 
 -13   7  18     1117.10     1298.16    121.10 o 
 -11   7  18      112.23      169.38     56.71 o 
  -9   7  18      105.69       64.34     50.19 o 
  -7   7  18       94.46       35.86     48.82 o 
  -5   7  18      497.42      462.88     67.94 o 
  -3   7  18     1412.90     1491.49    105.11 o 
  -1   7  18     2346.75     2802.21    138.26 o 
   1   7  18     1301.71     1383.54    141.59 o 
   3   7  18      745.19      615.45     69.29 o 
 -28   8  18      224.61      365.07     82.34 o 
 -26   8  18        2.35        5.14     54.45 o 
 -24   8  18       43.00      120.10     54.38 o 
 -22   8  18       49.76       32.80     49.55 o 
 -20   8  18       44.77       57.65     41.87 o 
 -18   8  18      574.01      647.64    124.02 o 
 -16   8  18      390.60      356.03     54.54 o 
 -14   8  18      706.31      764.77     67.14 o 
 -12   8  18      733.57      742.90     78.83 o 
 -10   8  18      299.45      215.86     57.65 o 
  -8   8  18       66.38        1.89     48.99 o 
  -6   8  18       58.95       44.93     52.35 o 
  -4   8  18      192.84      123.91     69.53 o 
  -2   8  18       73.18      101.36     55.93 o 
   0   8  18      480.07      471.48     79.70 o 
   2   8  18      431.16      459.51     80.74 o 
 -27   9  18      349.16      250.19     67.19 o 
 -25   9  18      188.64      141.06     60.34 o 
 -23   9  18      153.05      122.65     52.71 o 
 -21   9  18      245.31      211.62     71.59 o 
 -19   9  18      505.05      497.69     62.80 o 
 -17   9  18       38.54       77.13     45.15 o 
 -15   9  18      606.08      523.58     87.62 o 
 -13   9  18     1399.82     1323.82     97.75 o 
 -11   9  18     1188.68     1075.39     90.88 o 
  -9   9  18       62.28       48.97     50.38 o 
  -7   9  18       18.90       14.98     66.08 o 
  -5   9  18       44.07       22.46     52.09 o 
  -3   9  18      367.45      414.35     71.83 o 
  -1   9  18     1954.32     1912.71    124.74 o 
   1   9  18     1718.91     1969.84    243.17 o 
 -26  10  18      387.57      482.35     79.12 o 
 -24  10  18       71.98        4.14     54.10 o 
 -22  10  18      324.70      362.01     60.23 o 
 -20  10  18     1298.00     1283.28     89.49 o 
 -18  10  18       45.45       79.16     45.89 o 
 -16  10  18      135.90      145.07     57.30 o 
 -14  10  18      370.04      384.66    108.96 o 
 -12  10  18       93.02       81.03     54.79 o 
 -10  10  18       16.68      -13.21     49.48 o 
  -8  10  18      111.47      -59.42     61.88 o 
  -6  10  18       36.97        5.44     74.51 o 
  -4  10  18       42.90      -30.91     51.56 o 
  -2  10  18        0.23      -28.82     55.18 o 
   0  10  18      270.94      206.27    121.32 o 
 -25  11  18     1523.00     1653.75    157.38 o 
 -23  11  18      643.44      771.98    106.66 o 
 -21  11  18      171.62      247.06     57.44 o 
 -19  11  18       56.00       48.12     44.71 o 
 -17  11  18        1.47       15.74     54.45 o 
 -15  11  18      215.49      252.55     61.66 o 
 -13  11  18      269.24      256.50     69.50 o 
 -11  11  18        1.29      -72.75     47.18 o 
  -9  11  18      281.00      273.38     90.98 o 
  -7  11  18     2613.41     2682.02    186.68 o 
  -5  11  18      795.08      908.75    174.68 o 
  -3  11  18       63.17       62.86     62.59 o 
  -1  11  18      104.46      164.83     69.32 o 
 -22  12  18      121.60      100.89     53.28 o 
 -20  12  18       45.82       38.27     49.49 o 
 -18  12  18        0.47      -12.06     52.86 o 
 -16  12  18       51.23       11.15     56.34 o 
 -14  12  18        1.74       25.16     53.36 o 
 -12  12  18       87.77       16.14    122.19 o 
 -10  12  18      162.66      172.47     86.23 o 
  -8  12  18      453.22      475.65    102.62 o 
  -6  12  18       89.01      131.39     73.42 o 
  -4  12  18        1.50       24.76     57.43 o 
  -2  12  18       64.36        6.80     66.18 o 
 -21  13  18      290.27      393.98     72.84 o 
 -19  13  18      179.49      114.85     66.83 o 
 -17  13  18        9.60      -29.52     58.36 o 
 -15  13  18       20.77      -11.72     56.97 o 
 -13  13  18      391.27      295.72    100.94 o 
 -11  13  18       31.28       73.53     87.85 o 
  -9  13  18     1305.92     1287.77    144.30 o 
  -7  13  18     2214.27     2300.30    183.51 o 
  -5  13  18     1431.44     1758.81    129.74 o 
 -16  14  18      109.69      116.87     89.87 o 
 -14  14  18      172.64      153.56    165.32 o 
 -12  14  18       37.12       88.74     92.49 o 
 -10  14  18      245.66      262.43    104.35 o 
  -8  14  18      367.64      407.66    114.25 o 
 -31   1  19      207.11      113.96     70.77 o 
 -29   1  19       20.37       38.38     59.27 o 
 -27   1  19     1089.92      835.27    236.30 o 
 -25   1  19     1205.48     1283.29    118.81 o 
 -23   1  19      302.71      248.20     66.56 o 
 -21   1  19     1094.33     1258.40    113.94 o 
 -19   1  19     1960.03     2153.10    374.65 o 
 -17   1  19      839.31      772.81     89.66 o 
 -15   1  19      160.96      171.11     57.42 o 
 -13   1  19        4.16       41.61     38.70 o 
 -11   1  19       49.40       -7.93     33.17 o 
  -9   1  19     1934.33     2089.48     84.96 o 
  -7   1  19     3775.65     4301.73    125.39 o 
  -5   1  19     1234.44     1214.02     85.28 o 
  -3   1  19       86.74       88.38     39.80 o 
  -1   1  19      271.97      359.27     61.30 o 
   1   1  19       69.14      -12.29     72.01 o 
   3   1  19      169.30       98.39     99.25 o 
 -30   2  19      343.10      214.82     86.41 o 
 -28   2  19        4.01      -63.49     54.12 o 
 -26   2  19        3.86       -2.07     51.70 o 
 -24   2  19      121.07      201.39     65.51 o 
 -22   2  19       19.15       44.60     56.74 o 
 -20   2  19       71.39       76.37     49.79 o 
 -18   2  19        9.31       51.68     47.98 o 
 -16   2  19      534.61      372.35     70.09 o 
 -14   2  19      749.33      782.86    115.22 o 
 -12   2  19      363.69      406.68     58.32 o 
 -10   2  19      624.68      581.81     57.87 o 
  -8   2  19      425.31      391.40     47.29 o 
  -6   2  19       28.95       17.93     40.56 o 
  -4   2  19      121.21      145.72     42.31 o 
  -2   2  19       20.46       50.17     53.31 o 
   0   2  19       66.67       77.28     64.49 o 
   2   2  19      102.54       87.98     81.94 o 
   4   2  19       21.32      -58.21     60.75 o 
 -29   3  19      159.02       92.13     63.79 o 
 -27   3  19      544.60      531.26     86.86 o 
 -25   3  19      220.75      448.72     82.77 o 
 -23   3  19      532.59      584.24     88.11 o 
 -21   3  19        0.88        7.06     51.67 o 
 -19   3  19       20.59      -39.42     43.19 o 
 -17   3  19       17.30       10.51     65.35 o 
 -15   3  19      246.61      182.44     86.14 o 
 -13   3  19      439.35      457.69     59.29 o 
 -11   3  19      664.78      647.25     85.98 o 
  -9   3  19     2537.14     2860.71    146.24 o 
  -7   3  19     1603.07     1602.27    112.64 o 
  -5   3  19     3046.04     3409.40    163.03 o 
  -3   3  19       20.64       12.97     33.73 o 
  -1   3  19       51.36       33.73     39.00 o 
   1   3  19        0.66        9.71     50.95 o 
   3   3  19      207.57      175.53     95.21 o 
 -30   4  19        9.18      -41.03     64.63 o 
 -28   4  19      337.96      313.69    116.28 o 
 -26   4  19      366.18      310.77     84.39 o 
 -24   4  19       65.52      119.68     58.32 o 
 -22   4  19       37.12       19.13     52.50 o 
 -20   4  19       52.89      125.12     73.43 o 
 -18   4  19      367.24      578.70    158.40 o 
 -16   4  19     1240.95     1443.51    135.60 o 
 -14   4  19        1.94      -22.12     41.11 o 
 -12   4  19       93.81       74.10     44.55 o 
 -10   4  19     1915.92     1781.78     99.47 o 
  -8   4  19     1795.32     2081.36    138.98 o 
  -6   4  19      207.68      125.81     51.63 o 
  -4   4  19       30.73       25.10     49.44 o 
  -2   4  19      334.84      344.16     59.68 o 
   0   4  19      815.99      740.70     70.05 o 
   2   4  19      702.76      596.67     94.35 o 
   4   4  19        4.53       35.62     72.53 o 
 -29   5  19      476.14      521.82     79.11 o 
 -27   5  19     1123.80     1147.93    100.99 o 
 -25   5  19      113.04      176.63     59.39 o 
 -23   5  19        1.76      -69.49     53.67 o 
 -21   5  19      695.18      653.13    106.03 o 
 -19   5  19      945.66      940.38    149.46 o 
 -17   5  19      165.74      160.62     51.15 o 
 -15   5  19     1634.45     1823.42    103.72 o 
 -13   5  19      871.05      963.55     79.76 o 
 -11   5  19      127.34      173.01     48.96 o 
  -9   5  19      384.67      546.84     81.62 o 
  -7   5  19      263.37      240.74     82.09 o 
  -5   5  19     1004.34     1111.69     92.74 o 
  -3   5  19      242.86      194.90     73.19 o 
  -1   5  19        7.64       47.40     47.80 o 
   1   5  19       47.77       42.43     92.76 o 
   3   5  19       36.21       38.84     66.41 o 
 -28   6  19     1064.16     1108.40    111.71 o 
 -26   6  19     1486.12     1680.30    117.34 o 
 -24   6  19      150.22      167.04     55.40 o 
 -22   6  19        1.57       36.58     47.20 o 
 -20   6  19      227.04      213.71     57.09 o 
 -18   6  19     1205.62     1343.78     83.42 o 
 -16   6  19     1749.56     2024.58    151.76 o 
 -14   6  19      443.29      477.24     68.28 o 
 -12   6  19       11.43       -1.03     44.24 o 
 -10   6  19      574.78      498.86     82.73 o 
  -8   6  19      125.79      135.42     61.85 o 
  -6   6  19        4.45       -7.86     55.62 o 
  -4   6  19        3.28       47.61     90.89 o 
  -2   6  19      325.16      214.58     81.38 o 
   0   6  19      217.68      175.26     75.59 o 
   2   6  19      600.84      626.97     94.00 o 
 -27   7  19      207.28      310.17     70.04 o 
 -25   7  19       27.13        3.95     72.00 o 
 -23   7  19        0.52        9.12     46.90 o 
 -21   7  19        0.66       78.86     61.09 o 
 -19   7  19       51.19       68.84     44.31 o 
 -17   7  19      419.16      405.02     57.47 o 
 -15   7  19     1726.92     1870.69     95.58 o 
 -13   7  19      640.62      619.36     62.47 o 
 -11   7  19      430.07      393.44     67.10 o 
  -9   7  19       36.71      -17.20     47.54 o 
  -7   7  19       29.00      -16.05     37.72 o 
  -5   7  19        9.99      -29.79     54.39 o 
  -3   7  19       72.55      132.43    108.77 o 
  -1   7  19      147.58      -47.03     96.94 o 
   1   7  19      137.66       69.37     75.95 o 
 -26   8  19      235.26      229.10     67.39 o 
 -24   8  19      360.01      270.66     65.09 o 
 -22   8  19      139.52      136.79     57.15 o 
 -20   8  19      101.11       20.49     53.60 o 
 -18   8  19      170.00      145.20     48.71 o 
 -16   8  19        7.25       42.84     45.72 o 
 -14   8  19      453.37      599.57     85.00 o 
 -12   8  19      167.81       99.87     53.64 o 
 -10   8  19       17.62       23.09     49.78 o 
  -8   8  19      334.65      257.18     61.88 o 
  -6   8  19      230.84      180.78     63.00 o 
  -4   8  19      545.86      516.45    115.00 o 
  -2   8  19     1480.36     1662.06    116.78 o 
   0   8  19     1383.91     1427.52    114.83 o 
 -25   9  19       25.28      -39.37     53.17 o 
 -23   9  19        1.90       24.39     54.84 o 
 -21   9  19        0.16       42.47     48.81 o 
 -19   9  19       40.09       11.44     44.19 o 
 -17   9  19      523.18      525.87     64.70 o 
 -15   9  19      220.50      281.30     65.26 o 
 -13   9  19      831.79     1042.57    183.58 o 
 -11   9  19     1216.38     1123.71     96.81 o 
  -9   9  19       21.98       -4.00     49.36 o 
  -7   9  19        1.88       14.67     53.94 o 
  -5   9  19      125.16      112.47     63.01 o 
  -3   9  19      189.46      201.60     67.62 o 
  -1   9  19      314.29      397.39     80.38 o 
 -24  10  19      472.74      457.38     79.07 o 
 -22  10  19      948.84      848.41     84.54 o 
 -20  10  19     1202.11     1299.86     90.40 o 
 -18  10  19      789.12      866.19     92.29 o 
 -16  10  19     1214.81     1222.90    122.65 o 
 -14  10  19      502.44      572.48     78.61 o 
 -12  10  19      885.82      924.42    117.52 o 
 -10  10  19      161.36      115.01     57.03 o 
  -8  10  19        1.62       59.09     78.89 o 
  -6  10  19        5.80       45.62     58.02 o 
  -4  10  19      446.54      365.13     95.10 o 
  -2  10  19      517.73      565.50     85.78 o 
 -23  11  19        0.39       22.03     52.47 o 
 -21  11  19      231.01      183.78     58.59 o 
 -19  11  19      497.73      460.90     99.61 o 
 -17  11  19      387.30      330.30     74.83 o 
 -15  11  19      194.24      125.46     62.02 o 
 -13  11  19      286.58      404.48     76.25 o 
 -11  11  19        6.51      -18.94     79.19 o 
  -9  11  19       91.72       17.90     81.83 o 
  -7  11  19      195.45      242.45     71.84 o 
  -5  11  19       14.96        4.72     63.19 o 
  -3  11  19       84.81       34.95     67.35 o 
 -20  12  19      184.27      251.11     79.00 o 
 -18  12  19      156.43      239.85     72.72 o 
 -16  12  19      475.56      445.44    185.58 o 
 -14  12  19       30.82       73.96     61.66 o 
 -12  12  19        4.64      -12.33     82.94 o 
 -10  12  19       44.11       82.81     96.66 o 
  -8  12  19      242.86      315.09    106.76 o 
  -6  12  19      249.22      302.56     76.54 o 
 -17  13  19      117.74       96.68     63.55 o 
 -15  13  19       30.56      129.12     97.88 o 
 -13  13  19       27.71       60.80     84.59 o 
 -11  13  19        7.23        0.21     84.52 o 
  -9  13  19      163.06      201.16    114.26 o 
 -30   0  20      320.93      139.07    100.98 o 
 -28   0  20     1758.57     1452.14    187.25 o 
 -26   0  20      689.54      575.61    127.24 o 
 -24   0  20      197.91      418.94    110.22 o 
 -22   0  20      158.72      339.88    106.47 o 
 -20   0  20      543.98      477.22    113.39 o 
 -18   0  20       43.59      178.31     90.89 o 
 -16   0  20      133.54      142.53     83.96 o 
 -14   0  20       89.33       29.43     75.02 o 
 -12   0  20       74.97       54.82     77.61 o 
 -10   0  20      805.30      709.61     87.44 o 
  -8   0  20      268.76      258.77     57.50 o 
  -6   0  20     1003.18     1345.19    173.78 o 
  -4   0  20      494.78      571.41     99.41 o 
  -2   0  20      472.32      260.29    101.13 o 
   0   0  20      307.50      226.78    109.35 o 
   2   0  20       22.77      132.72    104.73 o 
 -29   1  20       84.44      157.89     81.94 o 
 -27   1  20       80.05       84.34     64.22 o 
 -25   1  20      143.49      217.93     72.15 o 
 -23   1  20       82.62       40.58     55.99 o 
 -21   1  20      176.47      283.95    133.44 o 
 -19   1  20      289.01      150.51     83.38 o 
 -17   1  20      689.88      547.07    110.22 o 
 -15   1  20       31.77       76.89     53.99 o 
 -13   1  20       19.72      123.08     59.57 o 
 -11   1  20       62.78       75.50     46.12 o 
  -9   1  20        0.47      -32.09     34.47 o 
  -7   1  20       18.32       29.07     33.27 o 
  -5   1  20      609.40      486.92     58.03 o 
  -3   1  20       21.31       51.66     49.93 o 
  -1   1  20       64.87      101.48     73.27 o 
   1   1  20       82.73      129.60    157.10 o 
 -30   2  20       87.02       -2.00    115.41 o 
 -28   2  20       15.60       -1.37     66.36 o 
 -26   2  20       15.11      -32.23     54.13 o 
 -24   2  20      449.63      505.80    120.89 o 
 -22   2  20      869.40     1036.04    109.49 o 
 -20   2  20      443.87      293.19     68.46 o 
 -18   2  20        0.08        7.80     55.69 o 
 -16   2  20      185.59      182.78     85.55 o 
 -14   2  20       25.01      -24.77     51.92 o 
 -12   2  20       23.70      -41.75     39.66 o 
 -10   2  20      771.84      666.27     81.69 o 
  -8   2  20     2338.53     2459.41     94.92 o 
  -6   2  20     2201.80     2233.70    120.78 o 
  -4   2  20     1551.63     1420.66     95.97 o 
  -2   2  20      993.53      809.98    154.49 o 
   0   2  20        4.64       92.08     71.35 o 
   2   2  20       10.93       15.87     96.66 o 
 -29   3  20       33.87       20.67     61.75 o 
 -27   3  20       42.27      103.88     63.24 o 
 -25   3  20       95.43      158.63     66.76 o 
 -23   3  20       20.54        9.14     54.10 o 
 -21   3  20       26.48       50.19     56.29 o 
 -19   3  20      235.78      116.84     60.15 o 
 -17   3  20       72.18      118.23     58.50 o 
 -15   3  20      684.32      751.73    119.74 o 
 -13   3  20     1225.01     1355.58     91.67 o 
 -11   3  20      326.41      333.19     58.13 o 
  -9   3  20      621.49      595.72     71.32 o 
  -7   3  20     1043.88     1027.30     96.54 o 
  -5   3  20      265.62      189.95     52.55 o 
  -3   3  20       13.23        6.33     51.11 o 
  -1   3  20       43.28      163.02    107.04 o 
   1   3  20        7.51      -31.74     98.39 o 
 -28   4  20      225.28      324.13    149.74 o 
 -26   4  20      428.21      365.25     84.19 o 
 -24   4  20      850.58      878.16    106.32 o 
 -22   4  20     1096.59     1348.37    146.57 o 
 -20   4  20      713.15      471.29     80.31 o 
 -18   4  20        4.90       12.95     50.13 o 
 -16   4  20      829.98      944.24    110.19 o 
 -14   4  20      628.87      682.25     76.06 o 
 -12   4  20      377.06      293.50     57.49 o 
 -10   4  20        3.12      -18.65     59.07 o 
  -8   4  20      734.15      848.43    104.59 o 
  -6   4  20     1503.65     1373.41     98.09 o 
  -4   4  20      323.68      397.88     54.72 o 
  -2   4  20      742.32      537.49     61.00 o 
   0   4  20       89.56       42.07     55.62 o 
 -27   5  20        0.96       59.01     65.56 o 
 -25   5  20      305.38      294.99    153.78 o 
 -23   5  20      541.79      699.19     98.64 o 
 -21   5  20       99.92       59.47     79.49 o 
 -19   5  20      208.45      266.13     68.64 o 
 -17   5  20       17.11       28.78     45.35 o 
 -15   5  20      749.94      879.12    140.77 o 
 -13   5  20     1112.64     1031.90    101.84 o 
 -11   5  20        7.45      -23.98     52.45 o 
  -9   5  20        0.68       44.08     59.75 o 
  -7   5  20       74.89      110.11     68.67 o 
  -5   5  20       15.53       12.12     90.02 o 
  -3   5  20        6.10       13.85     44.38 o 
  -1   5  20      171.81      134.73     61.60 o 
   1   5  20       22.40       18.28     68.12 o 
 -28   6  20      787.99      920.92    113.14 o 
 -26   6  20        9.50       15.72     62.43 o 
 -24   6  20      142.70      268.46     74.96 o 
 -22   6  20       35.63       16.34     60.07 o 
 -20   6  20       12.14       26.94     56.10 o 
 -18   6  20       26.57       82.24     65.70 o 
 -16   6  20      205.05      234.15     56.78 o 
 -14   6  20      296.63      202.86     56.17 o 
 -12   6  20      428.20      383.33     80.57 o 
 -10   6  20      658.08      664.30     91.43 o 
  -8   6  20      642.94      825.57    101.18 o 
  -6   6  20      590.27      498.51     88.75 o 
  -4   6  20        3.91       41.84     94.06 o 
  -2   6  20      142.80      158.73     63.93 o 
   0   6  20      189.85      164.70     81.42 o 
 -27   7  20      488.87      484.08     79.08 o 
 -25   7  20      273.54      356.00     73.20 o 
 -23   7  20      192.41      213.42     78.46 o 
 -21   7  20      245.56      216.44    122.42 o 
 -19   7  20      481.53      478.57     64.73 o 
 -17   7  20      905.33     1028.44     78.90 o 
 -15   7  20     2230.28     2283.57    120.45 o 
 -13   7  20     1389.05     1388.70    196.05 o 
 -11   7  20      285.01      292.43     76.33 o 
  -9   7  20        2.48      -61.46     57.81 o 
  -7   7  20        7.58      -28.07     61.21 o 
  -5   7  20       40.63      128.10    109.93 o 
  -3   7  20      234.11      148.59    115.70 o 
  -1   7  20      346.96      301.45     83.79 o 
 -26   8  20      271.88      161.75     63.66 o 
 -24   8  20       66.87      112.41     62.99 o 
 -22   8  20        0.33       46.22     58.15 o 
 -20   8  20      298.26      271.52     58.99 o 
 -18   8  20      245.04      212.83     55.00 o 
 -16   8  20      370.39      386.78     76.25 o 
 -14   8  20       30.67       25.68     55.06 o 
 -12   8  20      168.08      160.37     60.73 o 
 -10   8  20      220.97      247.44     69.54 o 
  -8   8  20        9.13       41.76     51.61 o 
  -6   8  20      254.71      199.37    123.49 o 
  -4   8  20       12.62      -67.51     92.33 o 
  -2   8  20      953.64      866.44    165.90 o 
 -25   9  20       65.99       82.28     61.78 o 
 -23   9  20      240.42      271.79     93.98 o 
 -21   9  20      297.98      396.04     65.26 o 
 -19   9  20      139.69       98.76     53.20 o 
 -17   9  20      319.68      437.17     63.33 o 
 -15   9  20      495.85      402.04     73.13 o 
 -13   9  20     1287.46     1489.74    228.08 o 
 -11   9  20      285.21      318.05     69.08 o 
  -9   9  20       11.49      -26.74     83.24 o 
  -7   9  20       51.09       90.62     60.69 o 
  -5   9  20       64.30       52.93     62.96 o 
  -3   9  20       49.07       -5.97     63.62 o 
 -22  10  20        0.75       16.85     58.78 o 
 -20  10  20       81.46       56.47     52.19 o 
 -18  10  20       22.03       81.80     64.16 o 
 -16  10  20       43.38      -11.20     55.05 o 
 -14  10  20        0.00       67.92     60.46 o 
 -12  10  20       42.34      142.83    100.10 o 
 -10  10  20      355.71      322.05     95.46 o 
  -8  10  20      130.36      201.90     90.16 o 
  -6  10  20        8.70      -35.47     64.63 o 
 -21  11  20      568.81      640.41     79.05 o 
 -19  11  20      665.74      856.33     99.76 o 
 -17  11  20      329.96      300.17     75.43 o 
 -15  11  20      370.15      332.20     78.62 o 
 -13  11  20      625.43      691.59    133.77 o 
 -11  11  20      443.79      526.16    112.14 o 
  -9  11  20      118.45       82.86     87.54 o 
  -7  11  20        5.16       70.48     65.55 o 
 -16  12  20        0.83       15.36     61.48 o 
 -14  12  20      135.69      293.14     74.77 o 
 -12  12  20      110.03      144.87     91.38 o 
 -27   1  21       39.39       55.20     70.26 o 
 -25   1  21       20.20       73.67     60.42 o 
 -23   1  21      596.44      718.71    112.67 o 
 -21   1  21     1724.37     2057.48    148.62 o 
 -19   1  21     1016.27     1128.72    111.58 o 
 -17   1  21      375.05      476.92    131.57 o 
 -15   1  21        0.20       16.72     53.17 o 
 -13   1  21      310.87      361.08     94.35 o 
 -11   1  21       14.21        9.81     46.24 o 
  -9   1  21       25.38       26.36     37.81 o 
  -7   1  21      430.44      434.73     57.29 o 
  -5   1  21      911.73      716.32    126.35 o 
  -3   1  21     1442.80     1252.19    174.56 o 
  -1   1  21     1244.46     1027.68    117.78 o 
 -28   2  21      164.70       12.04    103.44 o 
 -26   2  21       58.61      112.69     69.47 o 
 -24   2  21      132.10       24.51     68.09 o 
 -22   2  21       54.32       85.49     62.23 o 
 -20   2  21       64.10       22.73     53.10 o 
 -18   2  21       63.97       65.22     57.72 o 
 -16   2  21        2.83      -23.07     51.10 o 
 -14   2  21      915.63      887.77    120.89 o 
 -12   2  21      668.46      575.31     70.38 o 
 -10   2  21      220.41      181.07     79.05 o 
  -8   2  21      178.47      124.28     49.45 o 
  -6   2  21      414.64      304.06     57.20 o 
  -4   2  21       88.28       65.76     67.95 o 
  -2   2  21       14.86      -22.57     69.22 o 
 -27   3  21        1.34      -38.29     62.29 o 
 -25   3  21       24.73       98.83     66.75 o 
 -23   3  21      442.90      567.99     94.64 o 
 -21   3  21      581.39      584.81     92.33 o 
 -19   3  21      641.04      598.79     90.73 o 
 -17   3  21       48.89      106.35     60.08 o 
 -15   3  21      349.47      254.33    143.83 o 
 -13   3  21        8.94      -29.35     48.06 o 
 -11   3  21      419.09      285.79     59.31 o 
  -9   3  21      253.13      140.15     70.55 o 
  -7   3  21        3.02      -22.00     49.51 o 
  -5   3  21      308.23      368.70     69.95 o 
  -3   3  21     1287.30      861.24    164.17 o 
  -1   3  21      665.26      530.58     98.31 o 
 -26   4  21      308.17      272.06     79.56 o 
 -24   4  21       14.83       47.76     62.85 o 
 -22   4  21      452.76      443.29     83.68 o 
 -20   4  21      158.27      158.52     65.06 o 
 -18   4  21       23.83       -7.08     58.33 o 
 -16   4  21       78.96       68.50     59.07 o 
 -14   4  21      312.80      440.51     66.08 o 
 -12   4  21      607.61      934.34     83.22 o 
 -10   4  21        9.38       14.85     62.17 o 
  -8   4  21       26.75       64.88     65.32 o 
  -6   4  21      115.98       96.46     54.47 o 
  -4   4  21       99.64      -33.62     68.02 o 
  -2   4  21      605.61      309.30    117.43 o 
 -27   5  21      575.64      391.95    107.19 o 
 -25   5  21      383.81      324.61     79.72 o 
 -23   5  21      413.67      396.52     80.48 o 
 -21   5  21     1008.17     1014.85    111.19 o 
 -19   5  21      381.28      357.08     77.32 o 
 -17   5  21       24.72       41.67     73.14 o 
 -15   5  21       40.35       42.87     51.69 o 
 -13   5  21      171.78      153.47     57.95 o 
 -11   5  21      186.18      119.74     71.82 o 
  -9   5  21      211.81      103.38     65.54 o 
  -7   5  21       71.85       65.30     69.44 o 
  -5   5  21      146.72      216.71     56.16 o 
  -3   5  21      881.39      764.54     78.31 o 
 -26   6  21        1.31     -126.53     94.92 o 
 -24   6  21       81.12      144.70     70.94 o 
 -22   6  21       35.79       62.20     61.91 o 
 -20   6  21        7.68       32.15     61.70 o 
 -18   6  21      132.97      123.38     63.74 o 
 -16   6  21      459.34      400.26    101.75 o 
 -14   6  21      239.69      299.12     78.92 o 
 -12   6  21      665.33      708.89    238.32 o 
 -10   6  21      413.16      311.25     84.36 o 
  -8   6  21      341.00      284.51    100.41 o 
  -6   6  21       84.78      140.80    115.12 o 
  -4   6  21       73.24      111.92     64.42 o 
 -25   7  21      314.73      287.70     91.03 o 
 -23   7  21      265.78      218.91     73.46 o 
 -21   7  21      196.75       84.46     86.70 o 
 -19   7  21       82.69       79.60     67.00 o 
 -17   7  21       18.88       29.70     53.10 o 
 -15   7  21      140.27       98.79     64.85 o 
 -13   7  21       60.92       30.38     67.52 o 
 -11   7  21       56.06      103.79     69.27 o 
  -9   7  21      158.03      116.99     73.29 o 
  -7   7  21       37.84       95.21    109.93 o 
  -5   7  21        3.96        4.33    110.50 o 
 -24   8  21      107.49       57.01     62.74 o 
 -22   8  21       75.95      177.69     89.21 o 
 -20   8  21        2.92       60.73     64.99 o 
 -18   8  21      110.66      156.88     59.54 o 
 -16   8  21      317.41      372.93    166.91 o 
 -14   8  21      923.68      820.24    108.47 o 
 -12   8  21      992.70     1102.37    120.68 o 
 -10   8  21     1253.60     1245.08    346.95 o 
  -8   8  21      381.13      374.50    137.34 o 
  -6   8  21       86.71       -7.50    117.43 o 
 -21   9  21       36.20       73.48     61.83 o 
 -19   9  21       33.45       22.83     52.97 o 
 -17   9  21      181.06      182.80     65.98 o 
 -15   9  21      555.14      356.84     77.23 o 
 -13   9  21      184.17      138.81     66.75 o 
 -11   9  21      101.45      119.67     77.55 o 
  -9   9  21      140.27      315.07    135.03 o 
  -7   9  21      210.76      226.20    138.78 o 
 -18  10  21      102.52      116.18     67.41 o 
 -16  10  21       82.74       94.23     66.12 o 
 -14  10  21      208.28      162.72     67.22 o 
 -12  10  21      114.27      182.03     70.72 o 
 -10  10  21      582.92      625.18    117.87 o 
 -26   0  22        8.07       82.23     94.35 o 
 -24   0  22        1.59      -48.18     87.71 o 
 -22   0  22       90.32       40.10     95.21 o 
 -20   0  22     1795.23     2261.45    222.45 o 
 -18   0  22     1845.01     2246.74    214.95 o 
 -16   0  22      772.25      930.49    150.61 o 
 -14   0  22        1.75      -66.94     77.32 o 
 -12   0  22      214.33      251.59    104.45 o 
 -10   0  22      162.59      149.72     59.82 o 
  -8   0  22      106.86       35.44     66.93 o
[truncated: 6,351 more chars]
